# Supplementary material for: Loss of Quaking RNA binding protein disrupts the expression of genes associated with astrocyte maturation in mouse brain
Source: Nat Commun. 2021 Mar 9;12:1537. doi: 10.1038/s41467-021-21703-5 (PMC7943582; doi:10.1038/s41467-021-21703-5)
Supplement: Supplementary file 3 — Supplementary Data 1 [file 41467_2021_21703_MOESM3_ESM.csv]

	logFC	logCPM	LR	PValue	FDR	gene	geneFeature	utr3match	utr5match	intronmatch	cdsmatch	intergenic	sequences	start	end
chr5_112216400_112216450_-	13.5913626621581	10.3979023373159	83.4368408241248	6.5784524309856e-20	4.46611135539612e-16	Miat	no annotation	FALSE	FALSE	FALSE	FALSE	TRUE	GGGCAGGGAGAGAGGGGTAGGAACATCAGGGGCTGGCCATCTTGTACAGGA	112216400	112216450
chr5_112217400_112217450_-	12.5232538106759	9.3213870537733	73.4495935966297	1.03239252297701e-17	3.50445641924548e-14	Gm27627|Miat	no annotation	FALSE	FALSE	FALSE	FALSE	TRUE	TACTAACCAACCCAGGGCTCGGCCAGGACGCTGTGGCACGCGACGAGATGC	112217400	112217450
chr17_10211850_10211900_-	12.7297104730927	9.53050563865687	69.3735871919847	8.14724401090053e-17	1.84372131966679e-13	Qk	utr3	TRUE	FALSE	FALSE	FALSE	FALSE	CTTTCTCACTTTGTACTCCAGAGCCTTCAGATAGTTGAGAATATTAGACTA	10211850	10211900
chr5_112216250_112216300_-	11.9609524605928	8.74854017002795	64.2476543066387	1.09722493212677e-15	1.86226501605216e-12	Miat	no annotation	FALSE	FALSE	FALSE	FALSE	TRUE	GCGCAGAGAAGCCCGAGGAGAGAGGGCATCAGGAAGTTTGTAAGAGGGCCT	112216250	112216300
chr18_82584250_82584300_+	6.17434653577428	12.8153313493332	60.5080287325876	7.32789870052646e-15	9.94982085557483e-12	Mbp	utr3	TRUE	FALSE	FALSE	FALSE	FALSE	TAGAGCAGACCCTCTCTTAATCCCGTGGAGCCGTGATCGCGGTGGGGCCAG	82584250	82584300
chr18_82585300_82585350_+	6.08099972857238	12.430602849998	59.5442302009561	1.19576207935347e-14	1.35300479278846e-11	Mbp	utr3	TRUE	FALSE	FALSE	FALSE	FALSE	GAGCCCCACACTGGCACCGTCACCCCTAGGAAGGCAGGTGATGGTTGATGT	82585300	82585350
chr5_112216800_112216850_-	7.76817677411073	9.11681045980382	58.3685510727663	2.17337586353296e-14	1.88431575121313e-11	Gm27882|Miat	no annotation	FALSE	FALSE	FALSE	FALSE	TRUE	TGCCTTCTTCTCTCTAGTGGCTCCTGTGTGTGTCTGCTGATGCTGTGCTAC	112216800	112216850
chr17_10211650_10211700_-	11.4861623229746	8.31685048798267	58.3264084967298	2.22043393868096e-14	1.88431575121313e-11	Qk	utr3	TRUE	FALSE	FALSE	FALSE	FALSE	CTTTCTTCTAGAGATAGATCACTTAGGAACACGATCACCACATGTACTCAC	10211650	10211700
chr17_10211900_10211950_-	8.918270177816	9.35092953687634	57.2138003890662	3.90918487125225e-14	2.94882845454794e-11	Qk	utr3	TRUE	FALSE	FALSE	FALSE	FALSE	GTTTTTCTTTCCCCGTGTTCCTTTTAAATTTTTTCACTAACACAATAATCC	10211900	10211950
chr5_112216750_112216800_-	7.91589096581695	9.81940620537028	56.9215653575741	4.53544895805865e-14	3.07911629762602e-11	Gm27882|Miat	no annotation	FALSE	FALSE	FALSE	FALSE	TRUE	CTAACCCGGCCCTACTAACTGGTTTCTCTTCTTACTAACCCAGCCCTGCCG	112216750	112216800
chr5_112217300_112217350_-	6.62357797111492	9.92290197822515	56.5845564599297	5.38329784330034e-14	3.32247355074237e-11	Gm27627|Miat	no annotation	FALSE	FALSE	FALSE	FALSE	TRUE	TACTAACCCCGCAGCAGCCAAACCCTACTAACTCTGCAGGCCAGGGGCCTT	112217300	112217350
chr18_82584600_82584650_+	5.86261607631698	11.6356407976951	56.0978482225856	6.89525400492987e-14	3.66820064287457e-11	Mbp	utr3	TRUE	FALSE	FALSE	FALSE	FALSE	CTTTGTTTTTCCTAACAGGATCAGACAGTCTTGGAGTGGCTTATACAACGG	82584600	82584650
chr5_112216900_112216950_-	7.32955765005548	9.23305107259819	56.0614487591983	7.02409903628951e-14	3.66820064287457e-11	Miat	no annotation	FALSE	FALSE	FALSE	FALSE	TRUE	CAGCTTTCTCTCCCATAGGCAGCTCTTTTGATTACTAATTGTCTAACCCCG	112216900	112216950
chr17_81379800_81379850_-	8.30280023820266	8.6779433247083	55.8796355703561	7.70465196193945e-14	3.73620586925764e-11	Slc8a1	utr3	TRUE	FALSE	FALSE	FALSE	FALSE	TAAAACTTCAGAGCCCTCATCAACTGACAGCACCTAGAGAAGGGGACCACA	81379800	81379850
chrX_104081650_104081700_-	12.0045851593592	8.80641074221759	55.6451651442958	8.68061609900932e-14	3.92884684641162e-11	C77370	utr3	TRUE	FALSE	FALSE	FALSE	FALSE	CTGGGGTGGGAGGGAGGAGGATAAGGGGGTGGGAGAAGGGGACTTAATAAA	104081650	104081700
chr18_82585400_82585450_+	6.66978395195286	11.8718086921817	55.1994175726811	1.0890100458874e-13	4.62080575095598e-11	Mbp	utr3	TRUE	FALSE	FALSE	FALSE	FALSE	GGTTTAAGATAACACCGATTAATGTATCGCCACAATAACGTGAGGGTAAGA	82585400	82585450
chr7_28788350_28788400_+	7.7036743507663	9.04574879874117	54.7833931753427	1.34573106873041e-13	5.37421660330045e-11	Sirt2	utr3	TRUE	FALSE	FALSE	FALSE	FALSE	TATTCCCAGACAACAGGCTACCCCAAAACCCCTAACAGTGCCAGAATAAGG	28788350	28788400
chr18_82585100_82585150_+	6.14655871138779	10.185588829941	53.2688511708743	2.90882587140664e-13	1.09711215783221e-10	Mbp	utr3	TRUE	FALSE	FALSE	FALSE	FALSE	TCCTAGAAAGGACTCATTCTTAGCTTTAGGGGGGTTCCTGTCACTGAATCG	82585100	82585150
chr18_82585250_82585300_+	6.05893912657483	11.1714870619644	52.9264537824025	3.46274310704155e-13	1.23729278703711e-10	Mbp	utr3	TRUE	FALSE	FALSE	FALSE	FALSE	CTAACGTACTATGTCTTTTGATTTAGCATGCCTTCTGTAGACCTTCCAAAG	82585250	82585300
chr17_81379850_81379900_-	11.9322099759696	8.71197113622341	52.0113695306639	5.51802021036157e-13	1.87309196040723e-10	Slc8a1	utr3	TRUE	FALSE	FALSE	FALSE	FALSE	CTACTAACACTGAATGTTCTGGACTTGGAGGCACTGGCTGGTCTCTGAGCT	81379850	81379900
chr5_112217250_112217300_-	5.95481681321066	9.71761704129364	50.5640494349843	1.15338559408022e-12	3.5805660313379e-10	Miat	no annotation	FALSE	FALSE	FALSE	FALSE	TRUE	TCCCAGAGGCTGGGACGCGGACAAGGCTCAGGAAGGCCCTGCCTGGGGGCT	112217250	112217300
chr18_82584450_82584500_+	5.67420245734091	12.1413938450659	50.5523269389936	1.16029537029656e-12	3.5805660313379e-10	Mbp	utr3	TRUE	FALSE	FALSE	FALSE	FALSE	CTACTCCATCCTCAGACTTTTCACGGTGAGGCACACCCCTCCAGCTTCCGT	82584450	82584500
chr5_112215700_112215750_-	6.59077203811821	8.90461285272275	50.2484081592648	1.35464550250768e-12	3.9985601376194e-10	Gm27998|Miat	no annotation	FALSE	FALSE	FALSE	FALSE	TRUE	TCCCCCAGCTAATCCCTGCCTTTCCCTGGCTGCCCCAGGGGCTGACCACTA	112215700	112215750
chr17_81380350_81380400_-	7.19999116720915	8.51718738647538	49.619779070341	1.86622743206483e-12	5.08045444542497e-10	Slc8a1	utr3	TRUE	FALSE	FALSE	FALSE	FALSE	ACTACTGACCTTCATCCAGGATCACTCACTGACTTTCCATTCTGTTCAGAC	81380350	81380400
chr18_82584300_82584350_+	5.52938311048162	10.5481264813061	49.6149354716231	1.87084049397001e-12	5.08045444542497e-10	Mbp	utr3	TRUE	FALSE	FALSE	FALSE	FALSE	GGCCCACGGCACCCCGACTGGTTAAAACTATTCGTCCCTTTTCGTTTGAAG	82584300	82584350
chr2_174337800_174337850_+	10.7300906033341	7.56607736046847	47.5952975421519	5.23940121441195e-12	1.36808826325549e-09	Gnas	utr3	TRUE	FALSE	FALSE	FALSE	FALSE	TTTAGGCGTAAGTTAAAAACAGAAAGATGGGATGAAGTCTTTAATTGGCAA	174337800	174337850
chrX_136837150_136837200_+	6.56550689008663	8.78240639782789	47.410596801386	5.7570623148178e-12	1.44758133538141e-09	Plp1	utr3	TRUE	FALSE	FALSE	FALSE	FALSE	CATAGCAGGTGATTAGACGATCTTGATTAGTTTCATATTTCCCAATTGTTT	136837150	136837200
chr5_112216850_112216900_-	5.74735155688392	10.1492635794973	47.0157320722205	7.04191814282139e-12	1.70741365255766e-09	Miat	no annotation	FALSE	FALSE	FALSE	FALSE	TRUE	GGGGCACCCCACTCTGCACCCTGCTGCCCCTTAACTAACGGCCACCCCGCT	112216850	112216900
chr17_81380300_81380350_-	10.8020115439924	7.54730773184326	46.808045081025	7.8291350795963e-12	1.83282751915101e-09	Slc8a1	utr3	TRUE	FALSE	FALSE	FALSE	FALSE	CTTTAAGTCAAGCCAGTAGAAAAGTTTCAAAATCAGAATTTTATAAACTTC	81380300	81380350
chr5_112215450_112215500_-	6.3163634857987	8.686913214342	46.6257382525507	8.59242387722121e-12	1.94446552341516e-09	Miat	no annotation	FALSE	FALSE	FALSE	FALSE	TRUE	TGGGCGGAGGTGCTGAGCTTGGTTGCTATGGGGAGGATGTAGCTAGTGAGA	112215450	112215500
chr18_82585450_82585500_+	5.3460479720368	10.2098547668569	45.8944634197169	1.24798166482252e-11	2.66440254659665e-09	Mbp	utr3	TRUE	FALSE	FALSE	FALSE	FALSE	AGAAAAAGCAGGGAAGAAATTTCCAGAAAAAAACCCTCCAGATTGTCCCAC	82585450	82585500
chr11_69011650_69011700_-	10.7978131759332	7.54440407952181	45.8821228827547	1.25586804376333e-11	2.66440254659665e-09	NA		FALSE	FALSE	FALSE	FALSE	TRUE	ACTAGCAGCAGCAGCAGCAGCAGGCTGGCTAGAGAGATGGCTCAGCGGTTA	69011650	69011700
chr17_81380550_81380600_-	10.6155475867266	7.36362682804212	45.3386316087309	1.65747307468817e-11	3.40987415274485e-09	Slc8a1	utr3	TRUE	FALSE	FALSE	FALSE	FALSE	TTGCTTTATTACTACTCAGGATTCACTCATCGGTGTTCAGAGCTTCCACTA	81380550	81380600
chr17_81380500_81380550_-	6.99904912773291	8.32199922669117	45.0149849248662	1.9553244522862e-11	3.90432285487382e-09	Slc8a1	utr3	TRUE	FALSE	FALSE	FALSE	FALSE	AACCAACATCGCAGGATTGACAAAGGATCAGAAATAAGCCAGAGAGGCATA	81380500	81380550
chr5_112215850_112215900_-	5.51560495788775	9.42508501254324	44.3075598421594	2.8063039823049e-11	5.44342792453371e-09	Gm27998|Miat	no annotation	FALSE	FALSE	FALSE	FALSE	TRUE	TATATCCATGCCCCTGCCCCAGCCAGCCTCCCCCAGAGCCCGCCAGCTGCT	112215850	112215900
chr5_112217700_112217750_-	6.26864240173546	8.21374916548834	43.9163254768803	3.42718302057713e-11	6.46309597963837e-09	Miat	no annotation	FALSE	FALSE	FALSE	FALSE	TRUE	GAGGAGATCCTTCTGGGAAGAGGCTGGCCACAACCAGGCAGGGGGTTTGCA	112217700	112217750
chr5_112217450_112217500_-	6.52459789603154	10.8981620297972	43.368380642932	4.53456639755017e-11	8.32031656026164e-09	Gm27627|Miat	no annotation	FALSE	FALSE	FALSE	FALSE	TRUE	AGAGGGCCGGAGGGGGGTTGAAAGGGGAAGGCTGCATGGTGTGATTAACCT	112217450	112217500
chr5_112216700_112216750_-	5.80103619175458	9.68669809978117	42.8341450133339	5.95830391698897e-11	1.06449803401153e-08	Gm27882|Miat	no annotation	FALSE	FALSE	FALSE	FALSE	TRUE	GAGCTCTGGGCTTCCTGGGGGCTGGTCCCTCCTTTTGGCAAGCAGATGTCC	112216700	112216750
chrX_136838200_136838250_+	10.2700491044892	7.34718785432279	42.699177788135	6.38391171526695e-11	1.11129170858839e-08	Plp1	utr3	TRUE	FALSE	FALSE	FALSE	FALSE	CAACTGCAAGTGTTTCCTTCATTTCTGATAGAGAATTTTGATTTTAACAAC	136838200	136838250
chr5_112215400_112215450_-	10.3378153286987	7.13647984693099	42.3250033319146	7.72979940703316e-11	1.28143473578015e-08	Miat	no annotation	FALSE	FALSE	FALSE	FALSE	TRUE	AGTAGACACGTGACCGGTCTGGGTCAGAACTTCCAAATGTCAATCAAAGTG	112215400	112215450
chr13_58932850_58932900_+	10.6006636352447	7.36150970857767	42.3227232429762	7.73881634511504e-11	1.28143473578015e-08	Ntrk2	utr3	TRUE	FALSE	FALSE	FALSE	FALSE	GTGATTTCCACCTACAACCCTGCGACTGATAGACTTAAAGGCACATTGGTG	58932850	58932900
chr11_102888450_102888500_-	10.4981524793252	7.26810848314221	42.1576347038364	8.42045643809177e-11	1.36110663710012e-08	Gfap	utr3	TRUE	FALSE	FALSE	FALSE	FALSE	CTTCACCTTCAACTAACAGGATACTCACCCCAAAGGCGCAGTCAGGAGGGG	102888450	102888500
chr18_82585050_82585100_+	5.14826968670239	9.43781113266874	42.06071757486	8.84829053987392e-11	1.39700103430707e-08	Mbp	utr3	TRUE	FALSE	FALSE	FALSE	FALSE	GTGCCCATTGGTACACACTAACCTCGGTGGAAAAATAACCATTCCCTGCCT	82585050	82585100
chr5_112216000_112216050_-	10.2327997840118	7.00046242725475	41.5243575852573	1.16411427221406e-10	1.79617540774119e-08	Miat	no annotation	FALSE	FALSE	FALSE	FALSE	TRUE	AGAGAGGACAGGCTGCCAGTTGTCCTGATGCACAGTCGGGAAGCGTCTCTA	112216000	112216050
chr7_28788300_28788350_+	6.15091385457205	8.05873409087708	41.1249174821458	1.4280413313552e-10	2.13187757267253e-08	Sirt2	utr3	TRUE	FALSE	FALSE	FALSE	FALSE	CCATAGCCTCTAACCACCCAGGCAAGAAGCAGCCTTCCCTAACTTCTAATT	28788300	28788350
chr2_20355950_20356000_+	10.3618166192529	7.09302848255172	41.102534321821	1.44448914925522e-10	2.13187757267253e-08	Etl4	intron	FALSE	FALSE	TRUE	FALSE	FALSE	ACCCAAACTCTAACCATTATTTTGGCTCACAGCTTGACAGGCTCGTCTGTC	20355950	20356000
chr18_82584950_82585000_+	4.78654310674785	10.2767874176756	40.9811264524272	1.53706407202021e-10	2.22023999679685e-08	Mbp	utr3	TRUE	FALSE	FALSE	FALSE	FALSE	GCGCATCTGGAAGTGGGACTGCAGGAGTTCTCTGGTGGCCTCGTGCTGTCC	82584950	82585000
chr17_10214050_10214100_-	6.35837421107132	7.74878345737274	40.9390382710649	1.57052433582774e-10	2.22131035748636e-08	Qk	utr3	TRUE	FALSE	FALSE	FALSE	FALSE	CTCCGGGAAAAACCTTAGCCTAGCAGTCAGTGACTTACTTGCACTTTTTGC	10214050	10214100
chr18_82585350_82585400_+	5.19916861632736	9.62117956493512	40.895275718687	1.60608921504478e-10	2.22525299611e-08	Mbp	utr3	TRUE	FALSE	FALSE	FALSE	FALSE	TAGCCCAATACTGCATCTTGTTAATCTGTTCTAACTCTGAGTAGAGTGTGG	82585350	82585400
chr17_81380800_81380850_-	10.2337194324073	6.977543737112	40.2621924914091	2.22065112401334e-10	3.01520009618532e-08	Slc8a1	utr3	TRUE	FALSE	FALSE	FALSE	FALSE	TACTAACAAGCAAACTAGCCTGGCCAGCCAGTTGCCTATGATACTTCTCAG	81380800	81380850
chr7_28788250_28788300_+	7.06132581473728	7.42932686946516	40.0352950481577	2.49415259072051e-10	3.32015724282383e-08	Sirt2	utr3	TRUE	FALSE	FALSE	FALSE	FALSE	AGCTGGGGCCTCTAACCACCATAGCCTCTAACCACCATAGCCTCTAACCAC	28788250	28788300
chr2_174338000_174338050_+	10.3308237848208	7.09007713134341	39.7804062265987	2.84181775546998e-10	3.71021168113187e-08	Gnas	utr3	TRUE	FALSE	FALSE	FALSE	FALSE	CTGCACGTCTTTCTTCCTATGACTCTACAAGTAAAAATAACTATTAACGCT	174338000	174338050
chr5_112217350_112217400_-	7.37267087899025	7.74295722548244	39.708799335169	2.94794316449147e-10	3.77614832900615e-08	Gm27627|Miat	no annotation	FALSE	FALSE	FALSE	FALSE	TRUE	CCTGGCCTTCTGTCAACCGACTAATCCACTAACCTGGCCCGAGCATGTCCT	112217350	112217400
chr11_100581000_100581050_+	6.82575330630154	7.5302949315238	39.4003751814211	3.45230632531039e-10	4.34031623009856e-08	Cnp	utr3	TRUE	FALSE	FALSE	FALSE	FALSE	AGAGGAAGATACCATTCAGGAACCTGGACCAGAGGTGGTAATAAAAGGGCT	100581000	100581050
chrX_136836150_136836200_+	5.61731761331422	8.04307922639617	38.8927497008803	4.47740465065769e-10	5.52674548605728e-08	Plp1	utr3	TRUE	FALSE	FALSE	FALSE	FALSE	CTAACCACACAGCCTACAGTGTTGTGTTTTAACTCTGCCTTTGCCACTGAT	136836150	136836200
chr11_55395150_55395200_-	9.87758924486335	6.87216710662176	38.4610654144264	5.58569775096682e-10	6.77166107702031e-08	Sparc	utr3	TRUE	FALSE	FALSE	FALSE	FALSE	CTTATTTCATTTTGGGGGATGTGGGCTTTTTCCCCTGGTGGTTTGGAGTTA	55395150	55395200
chr14_8296950_8297000_-	10.1380372252156	6.86885899126251	38.340393065913	5.94198897805638e-10	7.07722160912715e-08	Fam107a	utr3	TRUE	FALSE	FALSE	FALSE	FALSE	TGCTTTTTCATGACTAATTTTACTACTATTAAACACCATAATGTAAATATC	8296950	8297000
chr5_112215800_112215850_-	5.84879708603218	8.47159726534424	38.209794622677	6.35327150065951e-10	7.43661383068576e-08	Gm27998|Miat	no annotation	FALSE	FALSE	FALSE	FALSE	TRUE	TAAGCCAGGGCCACACCTGGGGGTGATTTCATGCCTCACCTCCAGTAGGCT	112215800	112215850
chr5_112217000_112217050_-	10.2328208899368	6.99209712808356	38.043750310851	6.91759367929942e-10	7.93088000874011e-08	Miat	no annotation	FALSE	FALSE	FALSE	FALSE	TRUE	CCCATTCTCTGATCTCGGGTGTTCTGCACACAGACCCTTCTACCTGGGGCA	112217000	112217050
chrX_166386950_166387000_+	6.9448078966448	7.37101420070108	38.0180898075575	7.00917367100319e-10	7.93088000874011e-08	Gpm6b	cds|utr3	TRUE	FALSE	FALSE	FALSE	FALSE	AGATCCACTTCCTCATGATACTGTCTTCTAACTGGGCTTACTTAAAGGATG	166386950	166387000
chr5_112215750_112215800_-	6.13657733614107	8.02377841547979	37.8444970615077	7.66141886246975e-10	8.52678240283724e-08	Gm27998|Miat	no annotation	FALSE	FALSE	FALSE	FALSE	TRUE	TCATGGCCTCTCTGGGCTAACCTCTGGCTCTTTTGCACTAACTCTAGCTCT	112215750	112215800
chr11_102887350_102887400_-	6.09306348188179	7.44394925765245	37.7503204664663	8.04035091161963e-10	8.8041842482235e-08	Gfap	utr3	TRUE	FALSE	FALSE	FALSE	FALSE	CTCCAGAGCAGTACTGTCACCTTTACTCACTGGGCAGAAATAAAGACATGT	102887350	102887400
chr18_82584350_82584400_+	4.99369987144414	10.218282578313	37.7010882468719	8.24585466519508e-10	8.8858900511126e-08	Mbp	utr3	TRUE	FALSE	FALSE	FALSE	FALSE	GATTGAGTTTTCTCGGGGTCTTCTCAGCCCTGACTTGTTCCCCGTGCACCT	82584350	82584400
chrX_166386850_166386900_+	9.89134378068128	6.69679486407178	37.6583156775673	8.42865925144583e-10	8.94096369657278e-08	Gpm6b	utr3	TRUE	FALSE	FALSE	FALSE	FALSE	AATAACCCTCGCCCTTCTCCAGCTGATCCGTCTAATGTGACTAGCAGCTCG	166386850	166386900
chr17_81380100_81380150_-	10.198972539798	6.93065198789528	37.487586157337	9.19966490530832e-10	9.60869616032895e-08	Slc8a1	utr3	TRUE	FALSE	FALSE	FALSE	FALSE	TGTGAGACTCTTTAATGGGGTCATTCTGAAACTGATCAAAGAACTTCCCTT	81380100	81380150
chr14_8298000_8298050_-	10.1734978495751	7.04546707932833	37.404386373603	9.60059631274668e-10	9.87552247988443e-08	Fam107a	utr3	TRUE	FALSE	FALSE	FALSE	FALSE	TCTGGCTTCCAGCCTAGATCAGCACATTGCCAAGTTTACTGTATACACAAA	8298000	8298050
chr17_10213600_10213650_-	9.75397564949577	6.85666138711772	37.2047731144147	1.0635314546595e-09	1.07765896204229e-07	Qk	utr3	TRUE	FALSE	FALSE	FALSE	FALSE	AAGAGGTGAAGTAGGTAGAAGGCCAACCTGTTTGAAATGAATGCAATATTG	10213600	10213650
chr1_172196800_172196850_-	7.08126986018974	7.54820195886534	37.0545038373157	1.148729419983e-09	1.14687118121538e-07	Pea15a	utr3	TRUE	FALSE	FALSE	FALSE	FALSE	AACCTGCCCTAATATACTCACCCCCTCGTGCTGCTGTGAGGTTGCTCCTAG	172196800	172196850
chr19_37019450_37019500_-	9.98492202982748	6.77396060781294	37.0069243344415	1.17710484301976e-09	1.15816880858857e-07	NA		FALSE	FALSE	FALSE	FALSE	TRUE	TCGGCTTCTGCCCTGGGGCTTGGACTAACACTGCTTGTATGGATTCGCTAC	37019450	37019500
chr2_127633500_127633550_-	6.93226353879106	7.43953725366198	36.9673636659442	1.20123163037993e-09	1.16502307694991e-07	Mal	utr3	TRUE	FALSE	FALSE	FALSE	FALSE	AATTTCATACTAAAACACAAGCAAAAGATTAGGGGGAGTTATTTTTAAAAA	127633500	127633550
chr5_112215600_112215650_-	6.79847823640739	7.17103101624634	36.7191318083105	1.3643389696745e-09	1.30457707959439e-07	Gm27998|Miat	no annotation	FALSE	FALSE	FALSE	FALSE	TRUE	ACCCTTTCCTCTGGACTAATGTTTGCCTTTCTGGTCTGTTCCTTCCGGCAG	112215600	112215650
chrX_136836100_136836150_+	4.88436649170214	8.80163899404424	36.5830639450869	1.46297279262057e-09	1.37946142904181e-07	Plp1	cds|utr3	TRUE	FALSE	FALSE	FALSE	FALSE	ACCAAGTTCTGAGCTCCCATAGAAACTCCCCTTTGTCTAATAGCAAGGCTC	136836100	136836150
chr11_55395350_55395400_-	5.71682363364728	7.70764510875003	36.5303967310651	1.50303979677276e-09	1.39782701099867e-07	Sparc	utr3	TRUE	FALSE	FALSE	FALSE	FALSE	AACCCAAGTCACAGCATTTTCCCACATAACTCTGAGGCCATGGCCCATCCA	55395350	55395400
chr17_81379750_81379800_-	10.0829521450223	6.80410769158604	36.2472884659325	1.73801660296293e-09	1.58938649150906e-07	Slc8a1	utr3	TRUE	FALSE	FALSE	FALSE	FALSE	AGCTTCTCTCTTTGAGCACACAGTGCTCTCTCCATTTGAATGTCTAGTTGT	81379750	81379800
chr18_82584200_82584250_+	4.77577996295557	9.77291002086892	36.2274046438927	1.75584013644394e-09	1.58938649150906e-07	Mbp	utr3	TRUE	FALSE	FALSE	FALSE	FALSE	TTAATATAACTGCCTTAAACTTTTAATTCTACTTGCACCGATTAGCTAGTT	82584200	82584250
chrX_104081600_104081650_-	10.3008778312937	7.05943291160108	36.1623066465701	1.81548341436087e-09	1.62175222369684e-07	C77370	utr3	TRUE	FALSE	FALSE	FALSE	FALSE	AACAGGGAAGATGTTTCAAAAGACATTTTTGAATAAAATATGAGCAACCTA	104081600	104081650
chr9_120181000_120181050_+	9.90278468769468	7.19156669658044	35.954311580587	2.01998895683959e-09	1.78100065298493e-07	AC110091.2|Mobp	utr3	TRUE	FALSE	FALSE	FALSE	FALSE	CGACTACGGTAACTGAGCTGAGAAGAATGGGAACGGGTTAGGAGCACACAG	120181000	120181050
chr18_82585150_82585200_+	4.42811305047342	9.93729480511465	35.7893790775716	2.19843109494029e-09	1.91348060301918e-07	Mbp	utr3	TRUE	FALSE	FALSE	FALSE	FALSE	GAGTCGCTGCCCTGGATGCAGGGCTGGCCTGGGCGACGCTCCAGGGATGAG	82585150	82585200
chrX_166386900_166386950_+	5.42988907371876	7.74453551422825	35.2011231581201	2.97352006400251e-09	2.52742843701975e-07	Gpm6b	utr3	TRUE	FALSE	FALSE	FALSE	FALSE	GCTTTGCCTTCTCACATGCTCACTAGCCATCATGCTCACCCTTCTTTTCCA	166386900	166386950
chr2_127633350_127633400_-	5.88798763830053	7.83183939025557	35.198019345656	2.97826299840301e-09	2.52742843701975e-07	Mal	utr3	TRUE	FALSE	FALSE	FALSE	FALSE	TGAACCCTAACATTACACTAACCAGCAGCTCAACACGAGTGAGCATCACTT	127633350	127633400
chrX_166387650_166387700_+	9.78843852802443	6.65073402203809	34.2157246813004	4.93287442577501e-09	4.13447956501068e-07	Gpm6b	utr3	TRUE	FALSE	FALSE	FALSE	FALSE	ACCTATCTTCTAGTAATAGGAAAATGAGCTGCAAGTGTGCTAAATGTATCA	166387650	166387700
chrX_56792600_56792650_+	9.80725676448705	6.54702828592389	34.132559708377	5.14825881147501e-09	4.26238159403706e-07	Fhl1	utr3	TRUE	FALSE	FALSE	FALSE	FALSE	TACTAACATTTGACTCCCTTACGTGGCGTGTTCTCTGAGCGTTCCTACTTT	56792600	56792650
chr17_10214850_10214900_-	10.1592388098368	6.98511351344266	34.1057489867901	5.21968256337521e-09	4.26944878587401e-07	Qk	utr3	TRUE	FALSE	FALSE	FALSE	FALSE	TTCCTTTCTATTAATTCTCTGTCCTGTGGCCCCCGTGCATGCTCCTTCCCC	10214850	10214900
chr5_112217650_112217700_-	6.18019725959556	7.5265655884243	34.0388693768296	5.40220512551706e-09	4.36613935680182e-07	Miat	no annotation	FALSE	FALSE	FALSE	FALSE	TRUE	ACTGAGGACAAGCTGGGTACATTTTTAGCAGATCTGAAGTGTCTGTGGAGC	112217650	112217700
chr17_10212100_10212150_-	10.0199976045535	6.77708482851798	33.9768361991424	5.57721057091943e-09	4.45455089011435e-07	Qk	utr3	TRUE	FALSE	FALSE	FALSE	FALSE	ACTACTACATGCAGTTGTGCCAAGTGTGAGCATATCAACCATTGTATCAGA	10212100	10212150
chr17_10212050_10212100_-	5.39353418145197	7.90454340979195	33.8164980759839	6.05630826048716e-09	4.78096241633108e-07	Qk	utr3	TRUE	FALSE	FALSE	FALSE	FALSE	AGTCGCATAGAGATGAGGAAGTTAGATGGGAAAGGTTACTTCAGATGTGGG	10212050	10212100
chr7_142651600_142651650_-	9.71630919998286	6.50453835052556	33.75046463415	6.26540775319808e-09	4.88917853292664e-07	Igf2	utr3	TRUE	FALSE	FALSE	FALSE	FALSE	AGCTCTACAGACCTCCTGGGGGCAAGGTGGGGTGAGGCCCGGAGTTGGGGA	142651600	142651650
chr7_142651550_142651600_-	5.36832734148762	10.2619159208822	33.706693174654	6.40798276819082e-09	4.94361306968721e-07	Igf2	utr3	TRUE	FALSE	FALSE	FALSE	FALSE	AAGCTAGGAGGCTTAAAGCCTACAGAGCCAGGAGAACTGTATACACGGGGT	142651550	142651600
chr1_55523550_55523600_+	10.0041458529501	6.72189776450652	33.6455749846681	6.61251312714263e-09	5.04408445170464e-07	Plcl1	intron	FALSE	FALSE	TRUE	FALSE	FALSE	TGATCCCAGAGAAGAATCTGACTACAGGATGCACAACGGTAGGTTCAGAGC	55523550	55523600
chr18_82585550_82585600_+	4.49394176549045	8.58051926860716	33.4975584324739	7.13535063620740e-09	5.38243282991245e-07	Mbp	utr3	TRUE	FALSE	FALSE	FALSE	FALSE	TCCAGACAGCGCAGCTGCAGTATGGCTGGACAGAAGCACCTACTATTCTTG	82585550	82585600
chr17_81380200_81380250_-	9.86588309396354	6.59744812348943	33.1385945394788	8.58182855779839e-09	6.40242132735091e-07	Slc8a1	utr3	TRUE	FALSE	FALSE	FALSE	FALSE	GACTTAAGAAACCTAACACTGGCCCTAGATTTAATAAGATTCCAATTACAG	81380200	81380250
chrX_136836200_136836250_+	5.04379416986891	8.30193347106114	33.0560133392994	8.95416840261445e-09	6.60759231362495e-07	Plp1	utr3	TRUE	FALSE	FALSE	FALSE	FALSE	TTGGCCCTCTTCTTACTTGATGAGTATAACAAGAAAGGAGAGTCTTGCAGT	136836200	136836250
chr11_55394650_55394700_-	4.72001076086478	9.79494520032815	32.9748033188315	9.3361023366166e-09	6.81535470573012e-07	Sparc	utr3	TRUE	FALSE	FALSE	FALSE	FALSE	CCACCCCCTGCCACTTGAAACCTTCTACTAATCAAGAGAAACTTCCAAGCC	55394650	55394700
chr11_100580950_100581000_+	6.31373828641087	6.97242877666701	32.9528801790841	9.44197624195471e-09	6.81931667091814e-07	Cnp	utr3	TRUE	FALSE	FALSE	FALSE	FALSE	CACCCTTTCTTTTCCTCTTAATACTCAGCTCTCAACACAGGCGGGTGGGCA	100580950	100581000
chr17_10211800_10211850_-	9.6966719821516	6.46479543181624	32.8909162986549	9.74776769474182e-09	6.9660626189055e-07	Qk	utr3	TRUE	FALSE	FALSE	FALSE	FALSE	AAGATCTTACTGTATTTGGAAAATGACAACACATTCCATGCATGGCTCATC	10211800	10211850
chr17_10214800_10214850_-	4.76447726347392	8.71010578361154	32.7337731201608	1.05684889305814e-08	7.47390326559552e-07	Qk	utr3	TRUE	FALSE	FALSE	FALSE	FALSE	CAGAACTCCTCTCTGCCGCACTCACAGAAGCTCTTGTTCCTGAGGAGTTAG	10214800	10214850
chr6_35509600_35509650_-	9.49701124514801	6.38933634830907	32.6209799312062	1.11999236138968e-08	7.83879189842737e-07	Mtpn	utr3	TRUE	FALSE	FALSE	FALSE	FALSE	ACCCTCACCCCCAGCTTCATGCCAGCATATGTAGATTTGAGTTCTAACACA	35509600	35509650
chr4_142139850_142139900_-	4.83975403206507	8.15458702709795	32.2639223462268	1.34589251465718e-08	9.32373906327302e-07	Kazn	utr3	TRUE	FALSE	FALSE	FALSE	FALSE	TGATCCTAAACCACTAACAACTCATCCCTCATCCCTTGTGGCCACTGCAGT	142139850	142139900
chr13_58932800_58932850_+	9.83300192885363	6.62688206858367	32.2286022987665	1.37058192788429e-08	9.39886940243074e-07	Ntrk2	utr3	TRUE	FALSE	FALSE	FALSE	FALSE	TAACACCTATTTCAGCAACATCTTCTGTTCTCTAACCTTTGCTAACTTCTG	58932800	58932850
chr16_20532150_20532200_+	9.64487413348943	6.38597876625628	32.1412346330265	1.43362031940633e-08	9.73284834844957e-07	Dvl3	intron	FALSE	FALSE	TRUE	FALSE	FALSE	GACCCCATCCATGCCTGTCCTGTGTGCTGGTCCCCTGAGATCTAACCCTAC	20532150	20532200
chr13_93941300_93941350_+	6.45335912861384	6.79800995263768	32.0196616381283	1.52620036520452e-08	1.02587864152213e-06	Arsb	utr3	TRUE	FALSE	FALSE	FALSE	FALSE	TCCGCTCACTCATCTTCCTGTGGAGCGCACAGCCCATTGCAGTAAGCCAGC	93941300	93941350
chr11_116022500_116022550_-	9.67810221680491	6.52490069011813	31.9750432038807	1.56166048258881e-08	1.03942284473484e-06	H3f3b	utr3	TRUE	FALSE	FALSE	FALSE	FALSE	TCGTTTCTTTTTAATCTTTAAGGGGGAAAACTGTACAAGGTTTGTTTTTCC	116022500	116022550
chr17_10214250_10214300_-	9.62425324507086	6.44181768434437	31.6887817755691	1.80964501572233e-08	1.19278446715912e-06	Qk	utr3	TRUE	FALSE	FALSE	FALSE	FALSE	TTTCAAAACAGATGCAGACATATGTGTTGGTGGTAGTGAGGAGATTGGTAT	10214250	10214300
chr17_81379700_81379750_-	9.70047147436898	6.41474002814464	31.2202075191838	2.30355674585244e-08	1.50003429053954e-06	Slc8a1	utr3	TRUE	FALSE	FALSE	FALSE	FALSE	TCATCAGAGAGGAGACTCAAAGGCTTTCTCTTTTGGAAGGGTAGATCTTTT	81379700	81379750
chr8_55059300_55059350_+	9.3942204319506	6.49668038339523	31.2064143470387	2.31998233181104e-08	1.50003429053954e-06	Gpm6a	utr3	TRUE	FALSE	FALSE	FALSE	FALSE	AGCTTTTTTTATACTTTTTAGTTTTGATTTCAGTAACTAGTTTAACTACAG	55059300	55059350
chr8_64592950_64593000_-	5.09243420609725	7.56623170731645	31.1838560540922	2.34709909065154e-08	1.50325054022956e-06	Cpe	utr3	TRUE	FALSE	FALSE	FALSE	FALSE	AATAGTTAGTAATCACGTAAATACACCCGGACAGAAATATAATGTCTGGAT	64592950	64593000
chr1_55523350_55523400_+	9.65326888215037	6.37575605717874	31.1009580927704	2.44950457963197e-08	1.55417631692724e-06	Plcl1	intron	FALSE	FALSE	TRUE	FALSE	FALSE	GGTGGTGGAGGTGGGGTGCATGCCTGTAATTCCACGCACTGGGAGGCTGAG	55523350	55523400
chr2_102781850_102781900_+	5.6914301002603	7.51273517973103	30.973907467942	2.6152070697796e-08	1.6333761316436e-06	Slc1a2	utr3	TRUE	FALSE	FALSE	FALSE	FALSE	ATGCTATTTTTTTTCCAAGGGGACAGGATGAAAGCAGTGTGGTACCCTCCA	102781850	102781900
chr18_82585200_82585250_+	4.34703364259106	9.43710509161103	30.9685410752495	2.62244805345635e-08	1.6333761316436e-06	Mbp	utr3	TRUE	FALSE	FALSE	FALSE	FALSE	GGAGCTGAGAACCCCAGTCTAATAATGTCCATCGACACCTCCTTATCCCTC	82585200	82585250
chr17_10214100_10214150_-	9.66265235383862	6.47545936412915	30.9176172267213	2.69216811819457e-08	1.66155721403845e-06	Qk	utr3	TRUE	FALSE	FALSE	FALSE	FALSE	AACCGAACCCTCATCAGATCTGAATTTAACAAATGCTTAGTCTCAGCAGCC	10214100	10214150
chr8_55059350_55059400_+	6.3001454445331	7.09206673387944	30.7843491134642	2.88354159164027e-08	1.76363638429241e-06	Gpm6a	utr3	TRUE	FALSE	FALSE	FALSE	FALSE	GGTAACCTTCAAAGGGACCGTTGTACATTATGAAAGAGAGACAGAGATGGT	55059350	55059400
chr5_112216650_112216700_-	9.62936968020189	6.33533714979111	30.6724817291816	3.05466653421319e-08	1.85161884828333e-06	Miat	no annotation	FALSE	FALSE	FALSE	FALSE	TRUE	CCCAGGCTGTCCAGGCCAGATCTGAGGCAGGGGACAGCCGTATTTAGTGAC	112216650	112216700
chr5_112216550_112216600_-	6.56773269646408	6.95773003125103	30.5733519841976	3.21479051243209e-08	1.93143476007978e-06	Miat	no annotation	FALSE	FALSE	FALSE	FALSE	TRUE	GCTCCGAGCATGACCTCTCTCCTCTGTGCACAAGTCTGGTTGCCACCAGGA	112216550	112216600
chr5_112217850_112217900_-	5.24438477304452	7.32279581985191	30.5038047375955	3.33212372169533e-08	1.97171243130936e-06	Miat	no annotation	FALSE	FALSE	FALSE	FALSE	TRUE	CCAGTGGTGGGAGCAGCCAGAGACCCGGGAGTTGGTGATGGAAGAGATGTT	112217850	112217900
chr5_112216350_112216400_-	9.52737301781591	6.25983794043947	30.4992729792959	3.33991647666189e-08	1.97171243130936e-06	Miat	no annotation	FALSE	FALSE	FALSE	FALSE	TRUE	AGCTCAAAGTGTGTGTCTGAACCCAAAGCCCTACCTGGGAGCTATAAACAT	112216350	112216400
chr5_112215650_112215700_-	5.66218396415236	6.96580660353137	30.4221376024006	3.47539309684843e-08	2.03400377021586e-06	Gm27998|Miat	no annotation	FALSE	FALSE	FALSE	FALSE	TRUE	AGCAGCCAGCCCCGCCCACCCGCGGGGCTCCAGGCTCCTTTAAACCAACCA	112215650	112215700
chr17_81379050_81379100_-	6.20526523137984	6.81107653919367	30.3480104751167	3.61077127562441e-08	2.09517317865078e-06	Slc8a1	utr3	TRUE	FALSE	FALSE	FALSE	FALSE	CAGTTTATTTAAAGTTACAGGTATTGTAAAGGAGAACGGAAGCAGGAAGCC	81379050	81379100
chr17_81380900_81380950_-	9.70355413820332	6.45652616378817	30.3231131909443	3.65741631502308e-08	2.10425418327896e-06	Slc8a1	utr3	TRUE	FALSE	FALSE	FALSE	FALSE	TTCACGAGTTCTAGTTAAGGTCAGACATTCCCAAAAGAGCCAGTCTCCATC	81380900	81380950
chrX_136836300_136836350_+	4.65146982273947	8.63925859720761	29.8726350788159	4.61378900536032e-08	2.6102511297826e-06	Plp1	utr3	TRUE	FALSE	FALSE	FALSE	FALSE	TTTGCTCCACAGCAGGCTCCTGCTAGAAATGGGGGATGCCTGAGAAGGTGA	136836300	136836350
chrX_166388100_166388150_+	9.41360477336474	6.30924339305466	29.8463298485771	4.67681361326419e-08	2.62404029921079e-06	Gpm6b	utr3	TRUE	FALSE	FALSE	FALSE	FALSE	TGTTTTCCTATCTAAATCTTAATTTCCTGGAATAATAATGTTTGATATTCA	166388100	166388150
chr18_82584650_82584700_+	4.64982019596664	9.60636025658114	29.6066777691957	5.2922302247673e-08	2.9449959832742e-06	Mbp	utr3	TRUE	FALSE	FALSE	FALSE	FALSE	GGGGCTTGTGGTATGTGAGCACAGGCTGGGCAGCTGTGAGAGTCCAGAGTG	82584650	82584700
chr11_100580900_100580950_+	5.47940977462374	6.95909127512986	29.4688832139807	5.68217011094483e-08	3.13628072221174e-06	Cnp	utr3	TRUE	FALSE	FALSE	FALSE	FALSE	TACCTGTAACTTTTTAGGAGTCTATAAAATAACTACCAGTTCCTTGTGCCC	100580900	100580950
chr5_112216200_112216250_-	5.30620941481437	7.21203786208911	29.3887637357315	5.92200094593202e-08	3.24229551789778e-06	Miat	no annotation	FALSE	FALSE	FALSE	FALSE	TRUE	TTTCTCTCAGCCTGAGAAGAGATGGCCGATGACCAGTAAGAAGGTTCTCCA	112216200	112216250
chr5_112214900_112214950_-	10.0746766734192	6.81772682295577	29.2158676792251	6.47467884626019e-08	3.51652757498083e-06	Miat	no annotation	FALSE	FALSE	FALSE	FALSE	TRUE	CAGGGAGTTAGGAACCCTTAAGGCAAGGGGAAGTCCTCTGGAAGCAGCGGC	112214900	112214950
chrX_166387000_166387050_+	5.70097330810198	7.10617916223443	28.7627777618446	8.18083837384161e-08	4.40791362857228e-06	Gpm6b	cds|utr3	TRUE	FALSE	FALSE	FALSE	FALSE	GCAAGCAAAATGCAGGCTTACCAGGATATCAAAGCAAAGGAAGAGCAGGAA	166387000	166387050
chr5_112216150_112216200_-	9.40428751786257	6.18571311173103	28.7247512561202	8.34305767468733e-08	4.43480807375541e-06	Miat	no annotation	FALSE	FALSE	FALSE	FALSE	TRUE	AAATAGGCGGTCAACTAGCCAGGCCTTTCCCACTGAGAGAGGCGGAAATCT	112216150	112216200
chr1_153908400_153908450_+	5.84041769011506	7.46277811534993	28.7001641544182	8.44965693296218e-08	4.43480807375541e-06	Glul	utr3	TRUE	FALSE	FALSE	FALSE	FALSE	AAGGGTAACCCACTGCTTCATCTCATCGGGTATGCATGTCCGGTAGGCATA	153908400	153908450
chr11_55395450_55395500_-	4.77189658230174	7.328829781746	28.6913069076767	8.4883916789038e-08	4.43480807375541e-06	Sparc	utr3	TRUE	FALSE	FALSE	FALSE	FALSE	GGTTGGCTGTTCCGCCTGGGGATAAGGTGCTAACATAGATTTAACTGAATA	55395450	55395500
chrX_136837200_136837250_+	4.84966557951687	7.71180435920703	28.6904732304899	8.49204668711449e-08	4.43480807375541e-06	Plp1	utr3	TRUE	FALSE	FALSE	FALSE	FALSE	TATCTCTTGTTTGGAGTTGTATCAGAAAGACCTGGAGGATGATTCTTTGAG	136837200	136837250
chr9_120180550_120180600_+	5.32073490570313	7.40858934040845	28.639907940981	8.71670915033159e-08	4.51738461233597e-06	AC110091.2|Mobp	utr3	TRUE	FALSE	FALSE	FALSE	FALSE	TCAGTGTAGGGCGATAAGAACATCAGATGGCCTTGTGCTGGGAGCCGGGGT	120180550	120180600
chr2_127633250_127633300_-	9.31704562706487	6.34995421873985	28.5374948756765	9.19014541834103e-08	4.72665888220585e-06	Mal	utr3	TRUE	FALSE	FALSE	FALSE	FALSE	AGGGTGACTAAGAGGAATTGCCCAAGGTTTCTCAATGTTTCAGATTTTTAA	127633250	127633300
chr6_85215450_85215500_-	6.46019321454446	6.91652883359104	28.5103031367658	9.32012053735653e-08	4.75746603970778e-06	Sfxn5	utr3	TRUE	FALSE	FALSE	FALSE	FALSE	GACACATTTCCTACACAAAAAGAATCAAGTGCATCTCTGGGCCTTACATGG	85215450	85215500
chr9_118050750_118050800_+	9.48409283847325	6.18992469013398	28.0268767711026	1.1964217858789e-07	6.06157276442676e-06	Azi2	intron	FALSE	FALSE	TRUE	FALSE	FALSE	TCATCCATGCTAACCTCATCCATGCCAACCTCATCCATGCTAACCTCTCGC	118050750	118050800
chrX_166386750_166386800_+	9.44995153666484	6.19990338721482	27.9628334245601	1.23668045164373e-07	6.21912858237725e-06	Gpm6b	utr3	TRUE	FALSE	FALSE	FALSE	FALSE	CTATATGTGCATACTAACGTTTCTTCAACCTACTATGAAGCAAACTAGTAG	166386750	166386800
chr11_116022600_116022650_-	5.27162968292071	7.16362963385851	27.8551046411046	1.30748656669346e-07	6.52685757447199e-06	H3f3b	utr3	TRUE	FALSE	FALSE	FALSE	FALSE	GAGTAAAATAACAAGCTATTCACACCAGCATCATCTATTACTAATCTAGTT	116022600	116022650
chrX_166386800_166386850_+	6.15410377844347	6.63572057296775	27.7880850610375	1.35357161587101e-07	6.70758956215201e-06	Gpm6b	utr3	TRUE	FALSE	FALSE	FALSE	FALSE	GAGCATGCTCCGTGTCTGCCAGCTCTGCCAGCAGAAGAGTATTAATAGCGA	166386800	166386850
chr9_120181200_120181250_+	4.38074080175549	8.46502559339521	27.7368865761797	1.38987135978143e-07	6.83756279822907e-06	AC110091.2|Mobp	utr3	TRUE	FALSE	FALSE	FALSE	FALSE	GAGCATGCGCATTAACCCAGAGCGCGCTAACCCATGCGCAGCGTTGGACGT	120181200	120181250
chr10_128488200_128488250_+	9.30094638303245	6.06719255645918	27.6385511749529	1.46235027505986e-07	7.13076227267525e-06	Smarcc2	cds	FALSE	FALSE	FALSE	TRUE	FALSE	GTGTCCATGGCGAACCCTCTACATCCTAACCTGCCGGCGACCACCACCATG	128488200	128488250
chr5_112216300_112216350_-	6.36547759439519	6.72984666374846	27.6278314783717	1.47047682747759e-07	7.13076227267525e-06	Miat	no annotation	FALSE	FALSE	FALSE	FALSE	TRUE	TGTTTCCTAAGCAGGAAACATGTGAGGGGCCATTTCCCTGAAACACCACAG	112216300	112216350
chr5_112215900_112215950_-	5.41269540516236	6.77874719033671	27.5265530655239	1.54952478708709e-07	7.46079700676187e-06	Miat	no annotation	FALSE	FALSE	FALSE	FALSE	TRUE	CTTAGAAGCCCACAGGCGGATGGGAAGTCACCCCAGCTCCTTGTTCGGTTT	112215900	112215950
chr5_112215550_112215600_-	9.42634483871083	6.19404432584219	27.5005367548961	1.57050913272573e-07	7.48573734294663e-06	Gm27998|Miat	no annotation	FALSE	FALSE	FALSE	FALSE	TRUE	GAAATGAATGGCTGTGGATTTCTCTCTGACTAACAGGTCTCATACTCCTCT	112215550	112215600
chr2_20355800_20355850_+	9.38637512691882	6.07787431851048	27.4928577455825	1.57675716606476e-07	7.48573734294663e-06	Etl4	intron	FALSE	FALSE	TRUE	FALSE	FALSE	CCCATAGCTGCTAACCCCTAACTGCTAACCCCTAATCCCTAACCTCTGACC	20355800	20355850
chr4_102606300_102606350_+	9.28554384998751	6.03415164752706	27.4693778768708	1.59601654630373e-07	7.52455300892779e-06	Pde4b	utr3	TRUE	FALSE	FALSE	FALSE	FALSE	TCTCTTCCTGTTTATAACCATGTATTTATTACATAATGTACATATTGTAAT	102606300	102606350
chr3_90358400_90358450_+	9.12383218315396	6.1409075178611	27.396960265628	1.65691480085779e-07	7.75778936760245e-06	Gatad2b	utr3	TRUE	FALSE	FALSE	FALSE	FALSE	ACGGTTAACCCCAATCTTCTGTTTTCTTTACTTCCCTACCACCCTCTGCTA	90358400	90358450
chrX_166387300_166387350_+	9.29895957936697	6.22698479969972	27.1946642375389	1.83965686147525e-07	8.55310192890922e-06	Gpm6b	utr3	TRUE	FALSE	FALSE	FALSE	FALSE	GGTTTCACTTTAGCCATTTTAAAAGGCAACACTTTTGACAGAATGACCGTT	166387300	166387350
chrX_136836350_136836400_+	4.05712115145883	8.75627525101165	27.1817616128571	1.85197522985662e-07	8.55310192890922e-06	Plp1	utr3	TRUE	FALSE	FALSE	FALSE	FALSE	ACTCCCCAGCTGCAAGTCGCAGAGGAGTGAAAGCTCTAATTGATTTTGCAA	136836350	136836400
chr17_10211450_10211500_-	9.29508148943666	6.09244304984744	27.1337172400937	1.89857554482097e-07	8.70907390120917e-06	Qk	utr3	TRUE	FALSE	FALSE	FALSE	FALSE	TGCAAGGAAGCAGCCCGAGGACATATAACCATGTAACTGTCTGTATGTAAG	10211450	10211500
chr14_8296900_8296950_-	9.38051148280934	6.16446163678777	26.8554304347529	2.19257389636699e-07	9.99019072646677e-06	Fam107a	utr3	TRUE	FALSE	FALSE	FALSE	FALSE	CTGATATGCAGGATATCTGATGTGTGGCCTCCCACCCCCATGAAGGGGTCA	8296900	8296950
chr11_55395300_55395350_-	4.73813916133941	7.17971503546885	26.8097344589444	2.24503600342593e-07	1.01610329515057e-05	Sparc	utr3	TRUE	FALSE	FALSE	FALSE	FALSE	ACAGCCTCCTGGTCCCCTGCACTACCCAGTGTCTCACTGGCTGTGTTGGAA	55395300	55395350
chr5_122454200_122454250_-	9.19634356547904	6.12875987906944	26.7490659630405	2.3166368182884e-07	1.04156605028874e-05	Atp2a2	utr3	TRUE	FALSE	FALSE	FALSE	FALSE	GTGCGTGCATGTGCGTTGTTAGCAACACATCTACCAGCCCTCTGCATGACT	122454200	122454250
chr9_120181050_120181100_+	9.3385567588848	6.24674838158866	26.6260166997399	2.46896587389042e-07	1.09554309266941e-05	AC110091.2|Mobp	utr3	TRUE	FALSE	FALSE	FALSE	FALSE	GTAGCCCATTGGTGAGACAAATTTCCAGGCTAGCTTCATCCAATCCATTAA	120181050	120181100
chr11_120578700_120578750_-	4.92108888271328	7.31955425134791	26.4937535809897	2.6439164520247e-07	1.1655551164153e-05	Arhgdia	utr3	TRUE	FALSE	FALSE	FALSE	FALSE	CGTCGCTAACTCTTAACTCCCTGTCTGCATGAGCATGTGCTCTCCCTGTCC	120578700	120578750
chr18_36292650_36292700_+	9.52849699459265	6.45717570338787	26.4489237666703	2.70599202170929e-07	1.18522450550867e-05	Gm45884	no annotation	FALSE	FALSE	FALSE	FALSE	TRUE	CCAAGCACTTCAAAGCATCCTTATGTGGATTAAGATTTAGAGTGTTGGAAA	36292650	36292700
chr17_81380450_81380500_-	9.38325429945044	6.07891883294077	26.3964381600538	2.78052749878264e-07	1.21006417879714e-05	Slc8a1	utr3	TRUE	FALSE	FALSE	FALSE	FALSE	AAAATTGCCTCATCATTATTGAAGTTCTTTCTACTGACTACTACTACTACT	81380450	81380500
chr17_81379950_81380000_-	9.31548125032977	6.02229953138474	26.1940212984884	3.08777044586241e-07	1.33521487623948e-05	Slc8a1	utr3	TRUE	FALSE	FALSE	FALSE	FALSE	ATGTGAGGCAGATACCTGGTTTGTTAGCTAACATTTCACGTTGTGGAATTG	81379950	81380000
chr15_8634350_8634400_-	5.76260128949668	6.54406886551274	26.0326790419065	3.35686954768077e-07	1.44239160501296e-05	Slc1a3	utr3	TRUE	FALSE	FALSE	FALSE	FALSE	TTTAATGGCAAGCTCTATTTGGGAAATACACTACAGAGGTTAATCTATGTG	8634350	8634400
chr17_81380000_81380050_-	9.43862764068684	6.14483993892537	25.9699937949826	3.46765387618879e-07	1.48062277770099e-05	Slc8a1	utr3	TRUE	FALSE	FALSE	FALSE	FALSE	ATGGATTCAGGCTCAATGAGCACATCACAATCTTCTATGAGCCAATCTCTA	81380000	81380050
chr17_81380700_81380750_-	9.26951881064774	5.96467060282122	25.9056026804666	3.58527042105072e-07	1.52127505553208e-05	Slc8a1	utr3	TRUE	FALSE	FALSE	FALSE	FALSE	TCATTTATAATTGCTATCATTGGATTCTCAGAATCGTTTGTCTTTGAAGTT	81380700	81380750
chr18_82584550_82584600_+	3.75399146849154	8.55079783321642	25.7898149042089	3.80692092254091e-07	1.6052910647907e-05	Mbp	utr3	TRUE	FALSE	FALSE	FALSE	FALSE	GCAGGGGACTGTGTGGTCCAGGCTTCCTTTGTTTTCTTCCCCCTAAAGAGC	82584550	82584600
chr19_44396300_44396350_-	9.41030701954118	6.14708712661167	25.7768645993565	3.8325504266518e-07	1.6061225213913e-05	Scd1	utr3	TRUE	FALSE	FALSE	FALSE	FALSE	CATGTGCCTCTGTCACAGTGATTTCAGGAAAGCTTGGTAGACCCTCTAGCA	44396300	44396350
chr1_172198450_172198500_-	9.2472396206832	6.06439421048508	25.6442664762417	4.10513378842878e-07	1.70648278151884e-05	Pea15a	utr3	TRUE	FALSE	FALSE	FALSE	FALSE	TATGCGCGTGTGTGTGCGTGTGCGCACGCTCTGGCTGTCTGTCTGTCTAGC	172198450	172198500
chr11_116022650_116022700_-	9.13284352242405	6.00364353790637	25.5633177716381	4.28100999899014e-07	1.76144102322085e-05	H3f3b	utr3	TRUE	FALSE	FALSE	FALSE	FALSE	CTCTGGCTGGTAACACAACACTAACGGGGATTTTATTTATAAGGGCTCTAG	116022650	116022700
chr11_69011700_69011750_-	9.24080073026372	5.95559547181467	25.5255377257543	4.36566048246321e-07	1.77821537440032e-05	NA		FALSE	FALSE	FALSE	FALSE	TRUE	ACTACTACTACTAGCAGCAACTACTACTACTTACTACTACTACTACTACTA	69011700	69011750
chr5_77349350_77349400_-	9.28567316338686	6.01945203810677	25.5217833949268	4.37416361061797e-07	1.77821537440032e-05	Igfbp7	utr3	TRUE	FALSE	FALSE	FALSE	FALSE	TTCTCTTAACCTAACCCACTAACACTTTATTACAGCCAGCTGGTTTTACAC	77349350	77349400
chr17_10213700_10213750_-	9.15420558231427	6.05757113420806	25.4176096093465	4.61684444468817e-07	1.86569981755881e-05	Qk	utr3	TRUE	FALSE	FALSE	FALSE	FALSE	CTGCAAGAAAGGCACTTCAGTGAATATGTGACTAGTAAAGCTCAGACACGT	10213700	10213750
chr6_114247800_114247850_+	9.11296325371437	5.99521630171525	25.156620197687	5.28578880277686e-07	2.12338580958888e-05	Slc6a11	utr3	TRUE	FALSE	FALSE	FALSE	FALSE	TGAACCTCGTACTTCACCTAATGTTAGGGGCTTGCTCGTCTGCACAGGACT	114247800	114247850
chrX_136836650_136836700_+	4.13941234298567	9.09182235444468	25.0707186223536	5.52657316824082e-07	2.20705324936394e-05	Plp1	utr3	TRUE	FALSE	FALSE	FALSE	FALSE	GCAGCTGGGAGAAGGGTGTCAAAGCAAGGATCTTTCGCCCTTAGAAAGAGA	136836650	136836700
chr7_142650900_142650950_-	5.44902895240114	6.82222414106818	25.0095007370087	5.70485124281207e-07	2.26492602850591e-05	Igf2	utr3	TRUE	FALSE	FALSE	FALSE	FALSE	AAGACTTCCCACGCGTCGAACGCCATATGTCACCTGTGCCACTGTCCATGT	142650900	142650950
chr3_55467800_55467850_+	9.20255386392592	5.91189865616775	24.9266626165518	5.95530718812406e-07	2.35061514535897e-05	Dclk1	utr3	TRUE	FALSE	FALSE	FALSE	FALSE	TGACCGTTTCTTTTTACTAGCTCAAACACTAACAATTTAAGACTTACAAAG	55467800	55467850
chr3_145891700_145891750_+	5.25173718292788	6.57218944139005	24.8914768968204	6.06499744552292e-07	2.38007327500897e-05	Ddah1	utr3	TRUE	FALSE	FALSE	FALSE	FALSE	ATTCCAATTTTAATCACCTCATTCCCCACACCCTCCTTTTCCTCACGGTGG	145891700	145891750
chr17_81379650_81379700_-	9.69301078373046	6.47946803741067	24.8007552972101	6.35725541452879e-07	2.48042569018597e-05	Slc8a1	utr3	TRUE	FALSE	FALSE	FALSE	FALSE	TGGCTTCAGAAGATCATGGATCTTCAGATTGCTCTGGATTTAAATCTTCAC	81379650	81379700
chr2_127633300_127633350_-	5.77739921342804	7.56108572942707	24.6575487462034	6.84760062432165e-07	2.65274004542725e-05	Mal	utr3	TRUE	FALSE	FALSE	FALSE	FALSE	TTTAGACAAGAAGAAGAAAGAGATGAAGGAAGGAAGAAAAGAGGCAAGGAA	127633300	127633350
chrX_136836250_136836300_+	4.36357736654751	7.22769677091765	24.6492811683104	6.87704003528055e-07	2.65274004542725e-05	Plp1	utr3	TRUE	FALSE	FALSE	FALSE	FALSE	TGATTAATCTCTCTCTGTGGACTCTCCCTCTTAGTACCTCTTTTAGTCATT	136836250	136836300
chr8_64592850_64592900_-	8.85604298949709	6.24579022091745	24.4879398750499	7.47764267822205e-07	2.86811955607059e-05	Cpe	utr3	TRUE	FALSE	FALSE	FALSE	FALSE	TTAACGTAATGGGTGACAATGTCACATGACAGATGCCATGAAGAAGTCAAC	64592850	64592900
chr14_8296700_8296750_-	4.42033806830915	7.4152910022261	24.034342148555	9.46326799722176e-07	3.58916907447701e-05	Fam107a	utr3	TRUE	FALSE	FALSE	FALSE	FALSE	GAGGAGTAGGACAGGACGTCTGGGATAGAGTAGGACCACCCAAGGGACTTA	8296700	8296750
chrX_166387850_166387900_+	5.86070370919832	6.36318697136063	23.9387150450498	9.9451535383038e-07	3.75098040953025e-05	Gpm6b	utr3	TRUE	FALSE	FALSE	FALSE	FALSE	TTTATATTGTAACCAGAAACCCAAAATTCCTACATAGATTATTTTGTTCCA	166387850	166387900
chr5_112216500_112216550_-	6.29016885620272	6.66559986718438	23.9153770939759	1.00664474194309e-06	3.77575201826057e-05	Miat	no annotation	FALSE	FALSE	FALSE	FALSE	TRUE	AGTGGATGGGACCAGGGGACCTCGTGGGAACCATTGTGGTGCCCGTGGCTC	112216500	112216550
chrX_136838150_136838200_+	3.78694730691891	10.5489179563661	23.7258189244408	1.11082277518937e-06	4.12097039385826e-05	Plp1	utr3	TRUE	FALSE	FALSE	FALSE	FALSE	CACATGCACACACACACACACACACACACACACGTACAAAGAGAGTTAATC	136838150	136838200
chr8_55059200_55059250_+	5.67099532347833	6.31773848782629	23.7024651561207	1.12438420554199e-06	4.14861107142639e-05	Gpm6a	utr3	TRUE	FALSE	FALSE	FALSE	FALSE	TAACATTGTCCAACGCAAATCTTTGTTTGATTTTTAATCACCTCCCACATA	55059200	55059250
chrX_136836850_136836900_+	4.47882505956288	7.52631333899145	23.6791420007757	1.13809357635768e-06	4.1721113556759e-05	Plp1	utr3	TRUE	FALSE	FALSE	FALSE	FALSE	GTTGTCAGGATCATCTCACTCCCTTCTCCTTGATAACAGCTACCATGACAA	136836850	136836900
chr2_20356000_20356050_+	9.22108631675621	5.93157554658377	23.6707888903663	1.14304420703449e-06	4.1721113556759e-05	Etl4	intron	FALSE	FALSE	TRUE	FALSE	FALSE	CACAGGGGTAGGAGAGGAAAGGCAGCTGCATAGTGACATTGTATCTGCACT	20356000	20356050
chr11_53548950_53549000_+	8.85142835710136	5.78639015087014	23.5700042604224	1.20450623995055e-06	4.37293735990603e-05	Sept8	utr3	TRUE	FALSE	FALSE	FALSE	FALSE	AACATGAACCGATACCTGATATTTTTTAAGTGCCAGATCAGTGCGGTCTAA	53548950	53549000
chr17_81378050_81378100_-	8.95023035199624	5.94852334364021	23.5476019919207	1.21861207590716e-06	4.40061562943284e-05	Slc8a1	utr3	TRUE	FALSE	FALSE	FALSE	FALSE	CCACCTCTTAAGCTAACCCACCTCTTCCAGCCAAGCAAATTACAACCTTTA	81378050	81378100
chr18_82575150_82575200_+	3.70931231134366	8.07952976584372	23.5320437787193	1.22850584546909e-06	4.41287099729612e-05	Mbp	cds|utr3	TRUE	FALSE	FALSE	FALSE	FALSE	CCCACCCCTCTCTGTCTTCCAGGTGACACCTCGAACACCACCTCCATCCCA	82575150	82575200
chrX_166387400_166387450_+	9.20963944172013	6.13835615151343	23.2219963320521	1.44336933041812e-06	5.13181737017978e-05	Gpm6b	utr3	TRUE	FALSE	FALSE	FALSE	FALSE	AACACGGGATAGAATCACATCACGTTCCTTACTGGGGACCTATGGCATGCC	166387400	166387450
chr5_112217550_112217600_-	4.7833566274991	7.09155006621628	23.2165630952864	1.44745291865439e-06	5.13181737017978e-05	Miat	no annotation	FALSE	FALSE	FALSE	FALSE	TRUE	TTCCTACGGTGGGTGTTGATGGGATATAGAGGCAGACCCCCTGCCCAGGTC	112217550	112217600
chrX_136836050_136836100_+	4.28036528246995	8.40801384081619	23.2114168777891	1.4513314701348e-06	5.13181737017978e-05	Plp1	cds	FALSE	FALSE	FALSE	TRUE	FALSE	TGATTGCTGCCACTTACAACTTCGCCGTCCTTAAACTCATGGGCCGAGGCA	136836050	136836100
chr2_102790450_102790500_+	4.54807206866553	6.80209750806778	23.150372532224	1.49814177711606e-06	5.26988835483987e-05	Slc1a2	utr3	TRUE	FALSE	FALSE	FALSE	FALSE	CCCCGTTGGTCTGGTGTCATGTAGCATAGTGCGTCTATAGCACATGGTATT	102790450	102790500
chr5_112215200_112215250_-	5.16020742632379	6.47390400879231	23.1075965630598	1.53184298760542e-06	5.36066084683156e-05	Miat	no annotation	FALSE	FALSE	FALSE	FALSE	TRUE	TGTAAACTACAGCGTCAGTTCTTGCAAGCAGTTCTTAGCTCATATAGGAGC	112215200	112215250
chr9_120179800_120179850_+	8.92617127197756	6.24036588541074	23.0373767489851	1.58882267806943e-06	5.53154726226327e-05	AC110091.2|Mobp	utr3	TRUE	FALSE	FALSE	FALSE	FALSE	AAGGAGAAATGCGCAGATTTGTCTAAAAGATCGTGGTTTGTAGTTAAGAGA	120179800	120179850
chr11_69735100_69735150_-	5.74379872405666	6.21650507005759	23.0035721944188	1.61700659040986e-06	5.60094782770026e-05	Polr2a	cds	FALSE	FALSE	FALSE	TRUE	FALSE	CCCAGCTACTCACCAACTTCTCCAAGCTACTCACCAACTTCTCCAAGCTAC	69735100	69735150
chr7_28788150_28788200_+	8.89701795704678	5.80612263290199	22.9684536561174	1.64681724299668e-06	5.62129865255598e-05	Sirt2	utr3	TRUE	FALSE	FALSE	FALSE	FALSE	AAAGACCCTTCGTTCTTTAACCACGTTCTTGAAATCAGGGTCCCCAACTCA	28788150	28788200
chr18_82584500_82584550_+	3.70335482840284	10.729901289485	22.9675845077559	1.64756197538461e-06	5.62129865255598e-05	Mbp	utr3	TRUE	FALSE	FALSE	FALSE	FALSE	TGGGCACTGCGGATAGACAGGCACACCGCCAAGGAGCCAGAGAGCATGGCG	82584500	82584550
chr9_120180250_120180300_+	5.77759727686999	6.53291755850459	22.9673978589807	1.64772195000536e-06	5.62129865255598e-05	AC110091.2|Mobp	utr3	TRUE	FALSE	FALSE	FALSE	FALSE	GGCTTAACAGTACTGGCAGGGCATATATTTGTTTGGAGAGGGTCGATGTGA	120180250	120180300
chr18_82585500_82585550_+	3.53603276613153	8.9834306908745	22.9050818527211	1.70201279038679e-06	5.77748241696798e-05	Mbp	utr3	TRUE	FALSE	FALSE	FALSE	FALSE	CGGGAGTGTTTGCCCTCCAGTGTGACTGAACGACCTTGCCCATGGCTTCGT	82585500	82585550
chr5_112217100_112217150_-	5.23581666023023	6.61362883099027	22.856972064075	1.74515131922948e-06	5.89444393345717e-05	Miat	no annotation	FALSE	FALSE	FALSE	FALSE	TRUE	TGATGCCCGTGGTGAGGTGACCGAGGTGTTGCCGCATGGCAGGGACTTCAA	112217100	112217150
chr13_58932750_58932800_+	9.26831317737378	6.0181063685309	22.7937876126679	1.80347739660625e-06	6.06129111166328e-05	Ntrk2	utr3	TRUE	FALSE	FALSE	FALSE	FALSE	TCTAAAGTCATAGCTAGGTCTAAGTGCACACTAAAAGTCTAATCCACACAT	58932750	58932800
chrX_136837950_136838000_+	8.62858892148593	5.93427911285997	22.7539240396274	1.84127775420605e-06	6.15784959276103e-05	Plp1	utr3	TRUE	FALSE	FALSE	FALSE	FALSE	AGATATAAGAATTTACAAGAAGACACTTGAGACTTGTTCTTGGGCCAATAT	136837950	136838000
chr5_112217750_112217800_-	8.85780341101411	5.68774071517012	22.674569251015	1.91890768667056e-06	6.38601190431688e-05	Miat	no annotation	FALSE	FALSE	FALSE	FALSE	TRUE	TGGTGTGTGTGTGTGTGTGTGTGTGCTGGTGCGCACACGCACAAGCATATG	112217750	112217800
chr11_55109950_55110000_+	8.95000521395679	5.70624357138794	22.6361294012657	1.95768405040799e-06	6.4832765942536e-05	Gm2a	utr3	TRUE	FALSE	FALSE	FALSE	FALSE	GTCAGTCTTGGGTCCCTCTATTAACTTCTGTGATTAACTGCATTCTCTTTG	55109950	55110000
chr9_120180300_120180350_+	4.51639500876227	7.14014248568999	22.595617845388	1.99940131943085e-06	6.58928910563887e-05	AC110091.2|Mobp	utr3	TRUE	FALSE	FALSE	FALSE	FALSE	AAGTCTGTGAATAGTCTGGGATGTTTACAAGGTCGCATAAATTTTAAACAC	120180300	120180350
chr17_10214000_10214050_-	5.98862012491833	6.33983668419341	22.577871116334	2.01795601693455e-06	6.6183108207578e-05	Qk	utr3	TRUE	FALSE	FALSE	FALSE	FALSE	CACATAGATATAAAGTAAAATGATACTATTAATTTGGATTAGTCTGTAATA	10214000	10214050
chr6_38694800_38694850_-	4.97629826783098	6.34235506651905	22.486291645353	2.11648630855136e-06	6.90808920613231e-05	Hipk2	utr3	TRUE	FALSE	FALSE	FALSE	FALSE	TAGCATCAAAGCTTCCACTAACCCCCACCCCGTCCCTTCACTATTCCCATT	38694800	38694850
chr17_10212350_10212400_-	5.51176265468745	6.20696828826231	22.370706996381	2.24776358448121e-06	7.30146745217365e-05	Qk	utr3	TRUE	FALSE	FALSE	FALSE	FALSE	ATTGAAAGATTGGAATCCCAAGCATAGTAGAAAAGGAGCTAGCTCACTTGA	10212350	10212400
chr5_112217200_112217250_-	5.36500244954357	6.67651513477238	22.3487506683648	2.27360911639609e-06	7.35025347200622e-05	Miat	no annotation	FALSE	FALSE	FALSE	FALSE	TRUE	TGGGATCTATGTGCAGACCCATCCTGCGGGACAGGGTATGCTAAGAGACTC	112217200	112217250
chr13_58932950_58933000_+	8.92461553165909	5.72715985363172	22.263957045498	2.37625260545872e-06	7.6456772220186e-05	Ntrk2	utr3	TRUE	FALSE	FALSE	FALSE	FALSE	TCGCTAACGATTGCTTTCAAAGTCCACCCGGCAGGTAGAACGGAGCAGCAC	58932950	58933000
chr10_8724850_8724900_-	8.99528346519573	5.81064185011258	22.225222470953	2.42467572923405e-06	7.76468090838205e-05	Sash1	utr3	TRUE	FALSE	FALSE	FALSE	FALSE	CCACAGCCCTTACTTAACCCTAGTTCCAGATTTTCAGCTTAGACTGCCATC	8724850	8724900
chrX_136837100_136837150_+	5.73022444613645	6.69305295274226	22.1895007895462	2.47020938259771e-06	7.87335751101215e-05	Plp1	utr3	TRUE	FALSE	FALSE	FALSE	FALSE	ATAATATCTTCACAATGGTGCTTTTTTTCCTGGGGTTTTATCCATTCACTC	136837100	136837150
chr17_81380400_81380450_-	4.18528569417805	8.8544865616638	22.1694022034208	2.49620472111207e-06	7.91903451010741e-05	Slc8a1	utr3	TRUE	FALSE	FALSE	FALSE	FALSE	TACTAACTACTAACTACTAACTACTACTAATTACTAAGTAACTGCTATTAA	81380400	81380450
chr5_112215500_112215550_-	5.22375393366889	6.69736959711502	21.9767449971819	2.75974137800646e-06	8.67402047003976e-05	Gm27998|Miat	no annotation	FALSE	FALSE	FALSE	FALSE	TRUE	TCCCTGTTACCACTAACGGCTTGGATGATGGCGGCGTGGCTGGCGAGGGAT	112215500	112215550
chrX_136836750_136836800_+	4.88717838352556	7.10954635076411	21.9084366803797	2.85973902967962e-06	8.94689782142625e-05	Plp1	utr3	TRUE	FALSE	FALSE	FALSE	FALSE	TTCCTTACGGCAATTAGGGAGCACAGTGCCTGTATAGACAAAGCGGGGCGG	136836750	136836800
chr18_82584100_82584150_+	3.53366104380173	8.96230242560297	21.8838855147224	2.89656127065779e-06	9.02052957178702e-05	Mbp	cds|utr3	TRUE	FALSE	FALSE	FALSE	FALSE	TCTTTTTCCCAGGGAGGAAGAGACAGCCGCTCTGGATCTCCCATGGCGAGA	82584100	82584150
chr8_64593000_64593050_-	8.64291771921027	5.88165132230768	21.6482281252095	3.27512407301189e-06	0.000101528846263369	Cpe	utr3	TRUE	FALSE	FALSE	FALSE	FALSE	GGTTGTGTGCAGTTGATATTTAACATTGATTTATTTTTGATCATTTAAGTA	64593000	64593050
chr2_127633400_127633450_-	9.02897721275274	5.91709490662279	21.5453153296384	3.4556577739716e-06	0.000106638457397696	Mal	utr3	TRUE	FALSE	FALSE	FALSE	FALSE	AAATCTGTAACTGAGTGCTGACTGGGGTAGTCTTATACTTTCAACAAAGCT	127633400	127633450
chr2_127633600_127633650_-	8.81007711332683	5.73334417673727	21.506163924179	3.52693175802401e-06	0.00010834542853043	Mal	utr3	TRUE	FALSE	FALSE	FALSE	FALSE	TCAGCCCCAAATTGGATCTCACTGGCACATTCAGAAGGACTTTGGTTATCC	127633600	127633650
chr1_183276700_183276750_-	8.82524141294063	5.53865694920069	21.4890232770162	3.55859830292649e-06	0.000108825783236793	Brox	utr3	TRUE	FALSE	FALSE	FALSE	FALSE	TAACCTAGGTAGGCACGCTGCGGTTTCTGTGGACTCGACTGCCGTTCATGA	183276700	183276750
chr5_112219700_112219750_-	8.97634266125408	6.34945795492002	21.4759095702388	3.58301776013676e-06	0.000109081199881473	Miat	no annotation	FALSE	FALSE	FALSE	FALSE	TRUE	CTTGAGTGATGAGTCTGTTTGGGTGTTTCCTGGGGTGAGGCTTAGCTCCCT	112219700	112219750
chr5_112217150_112217200_-	8.81335575360637	5.58660897977426	21.4416785959048	3.64755562164095e-06	0.000110550246050537	Miat	no annotation	FALSE	FALSE	FALSE	FALSE	TRUE	CACCAACTCTGCCGCTCCCTGCTGGCGGAACGGGACCCTTCTACTTCCCTT	112217150	112217200
chr2_174337950_174338000_+	8.99218668671365	5.74939776970883	21.185683502269	4.16866829913437e-06	0.000124674401245917	Gnas	utr3	TRUE	FALSE	FALSE	FALSE	FALSE	AGCCTCCTATATATTGTGTGCTGTGCTAACCCCTTCAACCTTACTAATACC	174337950	174338000
chr2_104385650_104385700_-	5.20452961711009	6.4901086419386	21.1455834021799	4.25681153509669e-06	0.000126623820302619	D430041D05Rik	intron	FALSE	FALSE	TRUE	FALSE	FALSE	CCAAACCACTCAGCCAGTCAAGCAACTAACCAACTAACCAAGCAGGCAGAC	104385650	104385700
chr3_102769750_102769800_+	4.91699697125943	6.87889799847247	21.1391379635406	4.27115257759606e-06	0.000126623820302619	Tspan2	utr3	TRUE	FALSE	FALSE	FALSE	FALSE	CTTACTGTTTTTTTCAGATGTGGTGACAGAGGAAAGCAGGCACTGTGCAGC	102769750	102769800
chr1_153909500_153909550_+	4.69122210885816	6.77317437782039	21.1074173852289	4.34244018763742e-06	0.000128177506234219	Glul	utr3	TRUE	FALSE	FALSE	FALSE	FALSE	CCCTTCAGTTTTCTGGTTGTTTGTGTCGGCAGCGGGCCAACTGTGGTTTCT	153909500	153909550
chr6_23004250_23004300_+	8.73504117597752	5.5181832145356	21.0806944790125	4.40342212523945e-06	0.000129414860641778	Ptprz1	utr3	TRUE	FALSE	FALSE	FALSE	FALSE	TTTAACTGTTAAGTTCCCCCACTAACGAAAAAGAAGCAATATGGATATAAC	23004250	23004300
chr12_103197800_103197850_-	8.88663866686395	5.58338020647509	21.0120276646163	4.56409135828528e-06	0.000133558690652581	Prima1	intron	FALSE	FALSE	TRUE	FALSE	FALSE	CGCCTCCTCCACCATCACTAACCCCTTCTCCACCATGATTATCACCATAAC	103197800	103197850
chr7_28788100_28788150_+	5.81227781114385	6.24552814521241	20.9809012138045	4.63884753658963e-06	0.000135163673501747	Sirt2	utr3	TRUE	FALSE	FALSE	FALSE	FALSE	CGGAGCCCGGCCAGCACTGGGCCCTCTTAACATGCAGCTTGTGTGAGCTCA	28788100	28788150
chr5_112213950_112214000_-	8.70456191686781	5.67965996439554	20.7488771937677	5.23622713143605e-06	0.000150916850339068	Miat	no annotation	FALSE	FALSE	FALSE	FALSE	TRUE	GAGCTTGCCTTGTGCGCTGGCCACATTATAGAAACCACCAGAACTTCTGGT	112213950	112214000
chr10_78273550_78273600_-	8.58644504617512	5.91250681172568	20.746724877153	5.24211560133317e-06	0.000150916850339068	Agpat3	utr3	TRUE	FALSE	FALSE	FALSE	FALSE	ACACTTAGAGACTATTTTTCTTATTAACTGGTGACTAATATTAACAAAACT	78273550	78273600
chr17_10212150_10212200_-	8.73138819232321	5.46741838530081	20.7452374370946	5.24618893504494e-06	0.000150916850339068	Qk	utr3	TRUE	FALSE	FALSE	FALSE	FALSE	TTTGTAGTGGTTTTTCATTGAACAAAATCTGGTGGCATATGCATAACAATA	10212150	10212200
chr17_10213400_10213450_-	8.54573717002959	5.50568558769027	20.5691769590799	5.75147273147516e-06	0.000164472777346512	Qk	cds|utr3	TRUE	FALSE	FALSE	FALSE	FALSE	AATTGCAATTTAACTAGGTGCGGTGGCTACTAAAGTTCGAAGGCACGATAT	10213400	10213450
chr9_120180100_120180150_+	4.70061096942416	6.3161233597416	20.564389503607	5.76587435682278e-06	0.000164472777346512	AC110091.2|Mobp	utr3	TRUE	FALSE	FALSE	FALSE	FALSE	CACAAGATCTCACACTTTTTCTATAATGCAATAGGATTTAAAAATGACAGC	120180100	120180150
chr7_25559850_25559900_+	8.89781229872749	5.57375412182717	20.4468773395402	6.13095060742229e-06	0.000172989883977934	4732471J01Rik	no annotation	FALSE	FALSE	FALSE	FALSE	TRUE	CTAACCCTAGCCCTAACCCTAACCCTAGCTCAGACAGAGACACGAGCTGCA	25559850	25559900
chr18_82584400_82584450_+	3.16871119554809	10.0436882858972	20.4437743683928	6.14089881259125e-06	0.000172989883977934	Mbp	utr3	TRUE	FALSE	FALSE	FALSE	FALSE	TTGTTCGACTCCGGAGGTTCAGGTGCACGGACACCCTTCCAAGTTCACCCC	82584400	82584450
chr5_112218300_112218350_-	5.0269627917873	6.55500081244653	20.424022835696	6.20460366264869e-06	0.000174062207709595	Miat	no annotation	FALSE	FALSE	FALSE	FALSE	TRUE	TCCAGGAAGAATTAGACAATAGGCAGTCAAGAGAGGCCAGCTCTGGCACGA	112218300	112218350
chr14_119668400_119668450_+	8.8245996186232	5.50206887335184	20.3393548619037	6.48528755840627e-06	0.000181187725242881	Hs6st3	intron	FALSE	FALSE	TRUE	FALSE	FALSE	CCATGTCATGGTCCTTCCTGTTCATCACTAACTTGCCCATGGTATGGTCCC	119668400	119668450
chr3_102769600_102769650_+	5.5310579830499	6.12783114373031	20.2578158075131	6.76764179572525e-06	0.000188301312094995	Tspan2	utr3	TRUE	FALSE	FALSE	FALSE	FALSE	AGTGCTTTAAAGACTAAAACTAACAACTTTGAAGGGGGAGAAACACTGCTA	102769600	102769650
chr9_120181250_120181300_+	4.20155246120144	6.86127272983238	20.2351178676956	6.84841364904443e-06	0.00018977093985046	AC110091.2|Mobp	utr3	TRUE	FALSE	FALSE	FALSE	FALSE	TTAGCTCATTAATGTGATTAACCAGAAACCACTAAATTTTGTTTGTTGTAG	120181250	120181300
chr5_112217050_112217100_-	4.74341670469064	6.25191996123679	20.1783064249906	7.05484821511239e-06	0.000194696603790236	Miat	no annotation	FALSE	FALSE	FALSE	FALSE	TRUE	AAATGGAATAAGACACGCTGAGGGCGGGCCTCGGGGGACTCGGTGGTACGC	112217050	112217100
chr11_55395000_55395050_-	4.8643878352797	6.4435360327686	20.1027122948059	7.33925207479547e-06	0.00020172543455784	Sparc	utr3	TRUE	FALSE	FALSE	FALSE	FALSE	CTAGGTCAAGGAAAGACAGAATAATCCAGAGCTGTGGCACACATGACAGAC	55395000	55395050
chr7_28788400_28788450_+	5.6279399773303	5.98864821545731	20.0694965140987	7.46783107512152e-06	0.000202975231092644	Sirt2	utr3	TRUE	FALSE	FALSE	FALSE	FALSE	GCATTTCTCTATTGTTTTCAGGGGGCCTATGGCTAAATCAAATTAACCTAC	28788400	28788450
chr5_112215950_112216000_-	3.78778691802297	7.15580055912476	20.0582522044369	7.51186842104372e-06	0.000203179580519784	Miat	no annotation	FALSE	FALSE	FALSE	FALSE	TRUE	ACGGGCCCTTAGGGCTTATGGGAGGGGCAAATGGGTGCCAGGAAGTGAATC	112215950	112216000
chr3_55467850_55467900_+	8.72939915200556	5.41659346660576	20.0246676689358	7.64495757198997e-06	0.000205958797445396	Dclk1	utr3	TRUE	FALSE	FALSE	FALSE	FALSE	GCATGGATTTTATATTCTCTAGGCTTGACATATCTCAGTAGGGTGACAGAT	55467850	55467900
chrX_136836900_136836950_+	3.33132452470636	8.00237560272414	19.9981756521795	7.75160849793015e-06	0.000207669465223903	Plp1	utr3	TRUE	FALSE	FALSE	FALSE	FALSE	ACCTTGTGGTTTCCAAGGAGCTGAGAATAGAAAGGAACTAGCTTATTTGAA	136836900	136836950
chr5_112216950_112217000_-	4.28628332836763	7.8336835420614	19.9937343432804	7.76963384399342e-06	0.000207669465223903	Miat	no annotation	FALSE	FALSE	FALSE	FALSE	TRUE	AGACATGTGCTTTGAGTCCTTTAACGTCTCTTCCCTTTCTCCCCTCTTGCC	112216950	112217000
chr18_82575600_82575650_+	3.01282302889367	9.28185499102586	19.9706885658196	7.8638445438893e-06	0.000209363296503782	Mbp	cds	FALSE	FALSE	FALSE	TRUE	FALSE	GGGGAGAGGCCTGTCCCTCAGCAGATTTAGCTGGGTAGGTGATGACTGCGT	82575600	82575650
chr8_47375850_47375900_-	4.67948383825635	6.54950859615162	19.8710266474658	8.28464461978906e-06	0.000218590844986292	Stox2	intron	FALSE	FALSE	TRUE	FALSE	FALSE	CCAACTAACCATCTATCCATCCAGCTAGCCAGCCACAGACCAAACTAACCA	47375850	47375900
chr17_81380150_81380200_-	8.72148871093388	5.42766883920209	19.8658678659102	8.30703166982816e-06	0.000218590844986292	Slc8a1	utr3	TRUE	FALSE	FALSE	FALSE	FALSE	GTCTTCTAATTAAATTAACCTTTCATTTTGGTCTAAGGATATTTTATTAAT	81380150	81380200
chr1_24615300_24615350_-	8.67395825635079	5.44054030910629	19.8497945682544	8.37717351411647e-06	0.000219585447827555	Gm28661	no annotation	FALSE	FALSE	FALSE	FALSE	TRUE	CCTTATCATAATTGCTCTCCCCTCTCTACGCATTCTATATATAATAGACGA	24615300	24615350
chr18_38189750_38189800_-	4.27877873649985	7.02327746855218	19.8013817397572	8.59205424293513e-06	0.000224351754828025	Pcdh1	cds|utr3	TRUE	FALSE	FALSE	FALSE	FALSE	CTTCGTGCCTTACCAGGACCGAGGAGGGCAGGAGCCTGCGGGCGCCGGAAG	38189750	38189800
chr13_58935850_58935900_+	8.65802744274484	5.5992442862953	19.7801457288963	8.68804827817708e-06	0.000225989117856491	Ntrk2	utr3	TRUE	FALSE	FALSE	FALSE	FALSE	AGAATGTTGTCTGGTTTTGTTGGCAGCTCTGCCTAATTATAACACACTGAA	58935850	58935900
chr2_102782050_102782100_+	8.70109356948054	6.11415609929302	19.7088554363357	9.01824979061479e-06	0.000233682816139251	Slc1a2	utr3	TRUE	FALSE	FALSE	FALSE	FALSE	TGCCTGGGGGAACTCTGACAACTTACCTTTTTGTGCACTGTCTAAGTAGAA	102782050	102782100
chr8_32831500_32831550_-	8.8284615897234	5.53261714557334	19.559564876657	9.7511300224373e-06	0.000251712630122916	Nrg1	intron	FALSE	FALSE	TRUE	FALSE	FALSE	CTTCCTTCCCAATTTTTATTTCTGGGAGTAGAATTGTTGATAACCGACTGT	32831500	32831550
chr16_20531900_20531950_+	8.62875815741783	5.46578906703906	19.5429990785679	9.83605378932632e-06	0.000252943065059607	Dvl3	intron	FALSE	FALSE	TRUE	FALSE	FALSE	CCTTTTGCCCACCTCCTTAAGCATGTGTACAGAGTTCTTGATATTGCCCCA	20531900	20531950
chr8_55059250_55059300_+	4.28248973178623	6.53753622757176	19.4817896954533	1.0156333184766e-05	0.000260193758458024	Gpm6a	utr3	TRUE	FALSE	FALSE	FALSE	FALSE	ATCACACATAACACTTTTTGCATTGTTTCTTATGTTTTGGAAGAGAAAATA	55059250	55059300
chr5_112216050_112216100_-	8.69834717025133	5.47656870180794	19.3946852817487	1.06302479865612e-05	0.000271311103687083	Miat	no annotation	FALSE	FALSE	FALSE	FALSE	TRUE	AGGATATTTTTTTCCCTCAGGAAGTGTTTAGAAACACTCTCTCCACACTTA	112216050	112216100
chr4_102204300_102204350_+	8.83267986487051	5.50222197252209	19.3274636159753	1.10111150589105e-05	0.000279979251441736	Pde4b	intron	FALSE	FALSE	TRUE	FALSE	FALSE	CCTAACCCCTAACCCTAACCCCCAACCCTTACCCTAACCCTAACCTTGCCA	102204300	102204350
chr17_81379900_81379950_-	3.83257311464934	8.27327212236836	19.2726345514608	1.13318929331178e-05	0.000287060526578123	Slc8a1	utr3	TRUE	FALSE	FALSE	FALSE	FALSE	GGCATCATTTACCTCATCACTACTACTAACTACTAACTAACTGCCACTAAC	81379900	81379950
chr12_111794850_111794900_+	8.50000339483979	5.3743052964325	19.1640784653894	1.19949521545746e-05	0.000300493469289324	Klc1	utr3	TRUE	FALSE	FALSE	FALSE	FALSE	GATGTGTGTATGTGTCTTTCTAACTTCTAATAAACTCACTCCAACTGACCT	111794850	111794900
chr16_20531950_20532000_+	8.55571568332698	5.3550414792222	19.1352960138644	1.21771987507371e-05	0.000303937508524831	Dvl3	intron	FALSE	FALSE	TRUE	FALSE	FALSE	ACCATACTGACACCGAAAAAAGGTCTTTTCCTTTCTAACTGCCCTGCCCGC	20531950	20532000
chr18_82584900_82584950_+	4.19287598898338	6.57080541436079	19.1282272865772	1.22223806836574e-05	0.000303947774583699	Mbp	utr3	TRUE	FALSE	FALSE	FALSE	FALSE	TTTTAAGAACCCTGTTTCCTCTCAGAGCCCAGGGAGAGTCCAAGGACATGG	82584900	82584950
chr7_19082400_19082450_+	4.85825801778805	6.17746165970218	19.0842791167477	1.25070906381247e-05	0.000309583468831924	Dmwd	utr3	TRUE	FALSE	FALSE	FALSE	FALSE	ACTAATCATGATGGAAGGACTGCTCCAAGCCCCACGCTGCACACATACTGG	19082400	19082450
chr11_55395100_55395150_-	4.21816431515851	7.46873220071784	19.0792328494841	1.25402053216643e-05	0.000309583468831924	Sparc	utr3	TRUE	FALSE	FALSE	FALSE	FALSE	AGGCAGAGGGAAGTTACAGACACAGGTACAAAATTTGGGTAAAGATGCTGT	55395100	55395150
chr2_104385550_104385600_-	8.69457928973548	5.37445490614793	18.9444278424677	1.34581767329752e-05	0.000331041890725249	D430041D05Rik	intron	FALSE	FALSE	TRUE	FALSE	FALSE	AATTTAATACAGCTCTCCGTTTTTCAGGTAAGATACAGAGACTCAGGGAAG	104385550	104385600
chr11_55394600_55394650_-	3.62297300598516	7.6996771059298	18.8528678270668	1.41198652194687e-05	0.000346064133483656	Sparc	utr3	TRUE	FALSE	FALSE	FALSE	FALSE	CAACGGAATGGTCAGATCTCACAGGCTGAGAAATTGTTCCCCTCCAAGCAT	55394600	55394650
chr17_10214150_10214200_-	5.42180919284886	5.84309605061698	18.7205301399249	1.51344231490187e-05	0.000369595678988085	Qk	utr3	TRUE	FALSE	FALSE	FALSE	FALSE	CTTTAGGTATGGCTTTCCCAACGAAAGGCTAAGAATTCAAGAACGGTCTTA	10214150	10214200
chr6_32294000_32294050_-	8.68353616574789	5.37175175121946	18.7109650976866	1.52105294951299e-05	0.000370122884381495	Plxna4	intron	FALSE	FALSE	TRUE	FALSE	FALSE	ACTCCCACTTCCCTCCCATCCCTTACCTCTGTCATAGTACTCCAAGGTTGC	32294000	32294050
chr1_124572100_124572150_-	5.59611090810191	5.99740559928965	18.5871857160113	1.62307916843689e-05	0.000392138237527333	Gm28928	no annotation	FALSE	FALSE	FALSE	FALSE	TRUE	CCTCCCAAAACTACCTTATCCCATCCTCCCTCTCCCTACTTACTAACCAAT	124572100	124572150
chr17_10209850_10209900_-	8.83106868483714	5.56559417189082	18.4793304612083	1.71756972149547e-05	0.000413495774440877	Qk	intron	FALSE	FALSE	TRUE	FALSE	FALSE	ATTTTTTTCTTTTAACAAGTCGGGTTTTTCAAATTATTTTTTGTGGGAGTG	10209850	10209900
chr5_112217500_112217550_-	4.13139726552556	6.47833461989609	18.4623332581799	1.73295677925156e-05	0.000415725921354729	Miat	no annotation	FALSE	FALSE	FALSE	FALSE	TRUE	CAGGCCCCATGCCCACGCTGGTGGGGACAGGAGGCCTGTGGTGGGGAGGCA	112217500	112217550
chr11_88342600_88342650_-	8.55425536194302	5.41565568005805	18.4461417698884	1.74774320980727e-05	0.00041779678349935	Msi2	utr3	TRUE	FALSE	FALSE	FALSE	FALSE	GACATTCACAGACGGGATAGCGCAGAAGCATCTTCACACGACAAGTCTCCA	88342600	88342650
chrX_166387950_166388000_+	4.05493500151333	6.53829228263511	18.3063822367177	1.88076019151645e-05	0.000448016875094918	Gpm6b	utr3	TRUE	FALSE	FALSE	FALSE	FALSE	AAACCATTTTTAAGTGGTCTGGACAGTGAGTTTACAGTTTCATATCAACTA	166387950	166388000
chr11_55395050_55395100_-	3.81370468690871	7.30540287472733	18.2677982787426	1.91924247856708e-05	0.000455585216328389	Sparc	utr3	TRUE	FALSE	FALSE	FALSE	FALSE	TGAGACCTGAGGACCCACCAGTCAGAACCCACATGGCAAGTCTTAGTAGCC	55395050	55395100
chrX_166386550_166386600_+	8.58067878930289	5.82964367991886	18.2398583241921	1.94760169834766e-05	0.000460706199654435	Gpm6b	utr3	TRUE	FALSE	FALSE	FALSE	FALSE	CACTTTGTAGGCCTTTGGGGGGATTTTTTTTTTTTTACCCACAGATAAGTC	166386550	166386600
chr11_116022550_116022600_-	8.5339270884766	5.25230749074206	18.2026908401666	1.98598049403247e-05	0.000468153526874528	H3f3b	utr3	TRUE	FALSE	FALSE	FALSE	FALSE	TAGTGCAGCTTTTCATTGTGTTTGGTCTTAGGCCTAGATTGAGTTCGGTTT	116022550	116022600
chr9_28921150_28921200_+	4.71412894881158	6.08471956210772	18.1944703593469	1.99457097151036e-05	0.000468551637563455	Opcml	utr3	TRUE	FALSE	FALSE	FALSE	FALSE	ATTCTTTTTCTCTTCCCACTACACACTATCAATTCATCCCATATTAATCTC	28921150	28921200
chrX_151920050_151920100_+	5.31799281728515	5.85740533713267	18.0700431513542	2.1292526023888e-05	0.000498465376469572	Huwe1	cds	FALSE	FALSE	FALSE	TRUE	FALSE	ACGCCCACACCCCCAGCTGCAACTACCCCTGTCACTTCTGCTCCAGCTCTG	151920050	151920100
chr16_21649900_21649950_-	5.47169151853557	5.83738627318279	17.9614805796854	2.25420673308105e-05	0.000525904106903341	2510009E07Rik	utr3	TRUE	FALSE	FALSE	FALSE	FALSE	AACACTGTATAATAACAAAATAACAACACAACACTGAGCCTCCGATCAGAA	21649900	21649950
chr15_63931200_63931250_-	8.44605150275243	5.25526849879503	17.9475634902859	2.27074909880675e-05	0.000527949165472569	Fam49b	utr3	TRUE	FALSE	FALSE	FALSE	FALSE	TATTCTGCTATTTAAAACCCTCATAAATTTATTTTCTACTGCCGCTTTTTC	63931200	63931250
chr13_9685950_9686000_-	5.37878814952838	5.83862251729759	17.8470628700856	2.39388478567569e-05	0.000554678628326016	Zmynd11	utr3	TRUE	FALSE	FALSE	FALSE	FALSE	GAGAGAGCACTTGCGTGTCACACACTGCTACTAACAAATCCCTGACTGTAC	9685950	9686000
chr16_91271550_91271600_+	4.62633415654791	6.08259810047807	17.8369729101343	2.4066119919143e-05	0.000554852570571997	Olig1	utr3	TRUE	FALSE	FALSE	FALSE	FALSE	ACGTCGTAGCGCAGGCTTATAAAATTCGGTCATTAACGTTCTCATTAAAGT	91271550	91271600
chr19_6470400_6470450_+	8.55247435564107	5.27305763369644	17.7524388851553	2.51594748907302e-05	0.000577052956193134	Nrxn2	intron	FALSE	FALSE	TRUE	FALSE	FALSE	TCTAACCCTTCCCCTTTACCCAAACCCCTCTTCCTAGATTCAGGACAAGGT	6470400	6470450
chr17_81380050_81380100_-	8.66964303972816	5.35579034973687	17.6862423776888	2.60503927907275e-05	0.000595475140256731	Slc8a1	utr3	TRUE	FALSE	FALSE	FALSE	FALSE	TTAAGAATGGTTGTCTTAACTTCTCATTCTCTATTTCACCATCAAGATGAA	81380050	81380100
chr14_51905900_51905950_-	5.30331947927689	5.82737188809334	17.5135406190713	2.85268766953849e-05	0.000647722293929659	Ndrg2	utr3	TRUE	FALSE	FALSE	FALSE	FALSE	GGTGTCCTAATATCTCTTAGAGATCTGGGCCCCCTAAATTACCCCCTCTTC	51905900	51905950
chr11_102888400_102888450_-	4.61689690049855	6.36963120745091	17.4509914425873	2.94810491239589e-05	0.00066715614167519	Gfap	utr3	TRUE	FALSE	FALSE	FALSE	FALSE	GAGGGAACCCCAGCTGGGTTAGAATTGGAAGGGAAGAGGAAAGATGAGCAG	102888400	102888450
chr7_25559800_25559850_+	8.66341031136509	5.31233268431907	17.4244532807014	2.98955126420501e-05	0.000674287825006239	4732471J01Rik	no annotation	FALSE	FALSE	FALSE	FALSE	TRUE	CCCTAACTCTAACCCTAACCCTAGCTCTAACCCTAATCCTAGCACTACCTC	25559800	25559850
chr17_10209550_10209600_-	8.64504509832669	5.43187042107752	17.3955863847449	3.0352997778287e-05	0.000682339410320499	Qk	utr3	TRUE	FALSE	FALSE	FALSE	FALSE	ACCTCTGAACTCTTCACCCAATGATGACCTGACCATGCCTGCCTGCTGATC	10209550	10209600
chr17_11544900_11544950_+	8.53594198543582	5.19516263918735	17.3632600598532	3.08736649978372e-05	0.000691753503862432	Park2	intron	FALSE	FALSE	TRUE	FALSE	FALSE	GGGCCTGACCCTAAGCCTAACCGTGACTGCTGAACCTGAGTAATGACATCA	11544900	11544950
chr19_44394950_44395000_-	8.53807501289186	5.31429588674279	17.2840392940143	3.21879169422259e-05	0.000718828184607802	Scd1	utr3	TRUE	FALSE	FALSE	FALSE	FALSE	TAACAAACCCACCCCAGAGATAAAGCCTTTAATCAACCCAAGAAACTCCTG	44394950	44395000
chr2_20355900_20355950_+	8.92180948601479	5.69723289318283	17.2285449390779	3.31419086419181e-05	0.000737706287770432	Etl4	intron	FALSE	FALSE	TRUE	FALSE	FALSE	CCCTGATCCCTGATCCCTAACCCCTAACTCTGACCCTAACCTGAGCCCTAA	20355900	20355950
chr7_90207850_90207900_+	5.22620964198938	5.72636274019741	17.1268757424064	3.49640291428975e-05	0.000775721548533108	Picalm	utr3	TRUE	FALSE	FALSE	FALSE	FALSE	CTCCTATTAATACCCATAATCAGTAACCTACCAAGAAAAGCCCGTATTTGG	90207850	90207900
chrX_136838250_136838300_+	4.37848326423071	6.89057811655594	17.1094536340123	3.52862261430431e-05	0.00078031983480495	Plp1	utr3	TRUE	FALSE	FALSE	FALSE	FALSE	CATAAAGGATAAACTTTTAGAAACTCATCTTACAAAATGTATTTTATAAAA	136838250	136838300
chr5_112504250_112504300_-	5.57226805946749	5.9226101802944	16.9673038785775	3.80291148975061e-05	0.000838245652724574	Sez6l	intron	FALSE	FALSE	TRUE	FALSE	FALSE	CCCTAACCCTAACCATAACCCCTAACCTTTATCCTAACCCTAACCCTAAAC	112504250	112504300
chr16_6864500_6864550_+	8.62281497002527	5.42664249482478	16.9354652893403	3.86722764507232e-05	0.000849663704931909	Rbfox1	intron	FALSE	FALSE	TRUE	FALSE	FALSE	CAGTGAATTGGTGATTTTTCCCTTGCTTCTCCAAACTCTCAGAAAATGTAC	6864500	6864550
chrX_166387050_166387100_+	4.39108108584582	6.0443182517239	16.897333816456	3.945696554035e-05	0.000864107545333665	Gpm6b	cds|utr3	TRUE	FALSE	FALSE	FALSE	FALSE	ACTGCAAGATATCCAGTCTCGCTCAAAAGAACAACTCAATTCTTACACTTA	166387050	166387100
chr7_28788200_28788250_+	3.8851842040563	6.61175962214028	16.866293641756	4.01075299761461e-05	0.000875530614173814	Sirt2	utr3	TRUE	FALSE	FALSE	FALSE	FALSE	AATCCCAGAAAAGCCTAATATACCTAGGGGCTGAGGCCTGTGCAGTCTGTA	28788200	28788250
chr15_8634400_8634450_-	4.52472194327495	6.11555872189221	16.6977704700008	4.38324813551938e-05	0.000953777935642343	Slc1a3	utr3	TRUE	FALSE	FALSE	FALSE	FALSE	GAGCATCCCATGTATAGAAAGGTTAACACTAGGCTGCGGGGGAGTAATCAT	8634400	8634450
chr19_44305750_44305800_+	4.93276286151543	6.04313787818265	16.6890677145469	4.40340229482454e-05	0.000955102178260823	Scd2	utr3	TRUE	FALSE	FALSE	FALSE	FALSE	TTTTCTAACAGTCCTTGCCTCGTGGACACGCTAAAGTTTGACTTGGGTGCC	44305750	44305800
chr2_173702200_173702250_+	8.39208739470151	5.20226210631011	16.6698729190527	4.44818428111023e-05	0.000961742773390361	Rab22a	utr3	TRUE	FALSE	FALSE	FALSE	FALSE	TTCCTGCCTGGGGCGAGAGGGAGCCCAGCACCCGTCCATCCGTCTGTCCTT	173702200	173702250
chr6_24954100_24954150_-	8.45774806102207	5.2766777073707	16.6214981529518	4.56308569852882e-05	0.000983453612930544	Tmem229a	utr3	TRUE	FALSE	FALSE	FALSE	FALSE	CTCTAGTCCACAGCTATAAAAGTGCCTCTGTCCAGCGTGCAGATGAGAGGA	24954100	24954150
chr7_28788050_28788100_+	4.03521183416399	6.82066348270555	16.4908210667207	4.88861699846193e-05	0.00105027913932146	Sirt2	cds|utr3	TRUE	FALSE	FALSE	FALSE	FALSE	AAGAGAAAGAGGAACAGCAGTAACAGTAACCATGACCTCCCGCAGGACAGC	28788050	28788100
chr11_120578750_120578800_-	4.36600235866055	6.36396816889079	16.4043896605849	5.11665984825977e-05	0.00108943646153486	Arhgdia	utr3	TRUE	FALSE	FALSE	FALSE	FALSE	AGTCACTGTCTAACCATGATGCCTTAACATGTGGAACGTGTGCTGGGGGCC	120578750	120578800
chr9_45395100_45395150_+	3.86338294070827	6.58587287603682	16.3909014075323	5.15320017872351e-05	0.00109328362541731	Fxyd6	utr3	TRUE	FALSE	FALSE	FALSE	FALSE	TGCCTCTCCCTGCCCCCCACTAACCCCAGTCCTATATTAATGATGCAACAC	45395100	45395150
chr14_51905950_51906000_-	4.47669573410213	6.02285856237166	16.3536459579695	5.25549612741349e-05	0.00111151287255483	Ndrg2	utr3	TRUE	FALSE	FALSE	FALSE	FALSE	CTACCCTAACCTTGACCTTTAACCTGTGATATCCTCTAGCTCCTAGGTGAG	51905950	51906000
chr2_102790200_102790250_+	3.12237144723716	8.31209981204693	16.3452279418824	5.27889169874719e-05	0.00111299365660853	Slc1a2	utr3	TRUE	FALSE	FALSE	FALSE	FALSE	CTTCCCCACAAAGACAGAAGAAACAGCAATGTGCTCGAGAGTACCCCTCCC	102790200	102790250
chr14_65981450_65981500_+	5.13930515950978	5.89109821973217	16.2847730533477	5.45001507792472e-05	0.00114551555306597	Clu	utr3	TRUE	FALSE	FALSE	FALSE	FALSE	CCTCTGGATTCTGTACACTAATGCCTGCACTTGCTGCTCTCGGGAAGAACT	65981450	65981500
chrX_136836700_136836750_+	4.04460561062146	6.53481066393783	16.2636741646002	5.51104165863839e-05	0.00115476734013877	Plp1	utr3	TRUE	FALSE	FALSE	FALSE	FALSE	AGCTCTGACGCCAGTGGCAATGGACTATTTAAGCCCTAACTCAGCCAACCT	136836700	136836750
chrX_136836600_136836650_+	5.03047063846101	5.76273708299634	16.1889037556879	5.7328945211583e-05	0.00119755756628134	Plp1	utr3	TRUE	FALSE	FALSE	FALSE	FALSE	TAAAAAGAATGCTAGCAGAGCAATATAGCATTTGCCCAAATCTGCCTCCTG	136836600	136836650
chr17_11544800_11544850_+	8.45792542769015	5.11380757383307	16.0871792452324	6.04921858139691e-05	0.00125975904751852	Park2	intron	FALSE	FALSE	TRUE	FALSE	FALSE	CTGAGCATAACCCTAACCATAACCATAACCATAACCATATGCCTGTCTAAT	11544800	11544850
chr8_32830600_32830650_-	8.74902231553368	5.46143831190344	16.0341082371288	6.22115818810283e-05	0.00129160375960337	Nrg1	intron	FALSE	FALSE	TRUE	FALSE	FALSE	GTATGTATGGCCTTGGGGGAAGTATGTCACTGTGAGGGTGGGCTTTGAGAC	32830600	32830650
chr9_120180350_120180400_+	4.99868463363574	5.91793122102301	15.990366381658	6.36656272017229e-05	0.00131776202156249	AC110091.2|Mobp	utr3	TRUE	FALSE	FALSE	FALSE	FALSE	CCAAAAATATTTGTTTTGAATCAATTTTGGGTCTGGGCTATAGAGTCTGCC	120180350	120180400
chr11_120578650_120578700_-	3.17246350217438	7.26861373690421	15.8806348332704	6.74655141709213e-05	0.00139216831521697	Arhgdia	utr3	TRUE	FALSE	FALSE	FALSE	FALSE	CTCGCCTCGTCTGCCATCCCCATCCCAGTGACCCACCCAAGGGAGGCCTGG	120578650	120578700
chr1_172196850_172196900_-	5.2156116718112	5.75847219319805	15.8509322675427	6.85327654579398e-05	0.00140990589301198	Pea15a	utr3	TRUE	FALSE	FALSE	FALSE	FALSE	TGCTTCTCAGAAGCTTCTCTGTAAGGCAAAAACCAAACTTTAAACAGACTA	172196850	172196900
chr17_10210900_10210950_-	5.12383877744061	5.82308046483839	15.8432151308561	6.88128206929524e-05	0.00141139045221889	Qk	utr3	TRUE	FALSE	FALSE	FALSE	FALSE	TTTATGAAGTGGCATAGACTCTAACCTTGCACTGAGCATCTTTTCATTCAC	10210900	10210950
chr14_8296750_8296800_-	8.47853743001527	5.59145543666804	15.8256268644241	6.94554089267978e-05	0.00142027943133744	Fam107a	utr3	TRUE	FALSE	FALSE	FALSE	FALSE	GGGTTGGGGGTTGTCACCTTACAGGTACATGTGTTGTTCTGACATGTAATG	8296750	8296800
chr9_120181150_120181200_+	3.72853839633333	6.7024509874688	15.7259209210787	7.32139665882342e-05	0.00149264149900157	AC110091.2|Mobp	utr3	TRUE	FALSE	FALSE	FALSE	FALSE	TATCCTGAGTGCTCGTTTGTCTCCGCCCTCCACGCCACCCCTGAGACACCG	120181150	120181200
chr2_20355750_20355800_+	8.50210987357489	5.23985407801216	15.6773446322673	7.51185847368581e-05	0.00152688644245069	Etl4	intron	FALSE	FALSE	TRUE	FALSE	FALSE	ACCTCTAACCTCTAACCTCTAATCCCTAGCCTCTAGCCCTAATCTCTAACC	20355750	20355800
chr15_76171050_76171100_-	3.78062067768409	6.52425704157108	15.6155397398879	7.76141163172852e-05	0.00157290219605388	Plec	utr3	TRUE	FALSE	FALSE	FALSE	FALSE	GAGTGAGCTTTGCATGTTCCACTAACCTTGAGCTGGTGGCAGGTGGAGATG	76171050	76171100
chr15_8634600_8634650_-	8.05737939175545	5.38881650755452	15.5842558507379	7.89089089270724e-05	0.001592577233961	Slc1a3	utr3	TRUE	FALSE	FALSE	FALSE	FALSE	GCAGCTCCCAGGTTTAAAAGAGATTATATTCACTCCCTTAGGAATATCCAA	8634600	8634650
chr3_31164150_31164200_+	4.13856111649258	6.14245715214749	15.5807792379974	7.90541357850727e-05	0.001592577233961	Cldn11	utr3	TRUE	FALSE	FALSE	FALSE	FALSE	TTCTGTTAGAGACCATGAAGCAGTATTGTTTAACATAAGTTGTACTGTTAA	31164150	31164200
chr3_88747600_88747650_-	3.2580701090036	6.96841547147324	15.5480108491059	8.04362347239402e-05	0.00161562602822731	Syt11	utr3	TRUE	FALSE	FALSE	FALSE	FALSE	CTGACTCAAAACCTCATTTTAGTCGTAGAAGAAGATTTCTTACAGAACAAA	88747600	88747650
chr2_127634300_127634350_-	8.18070339375651	5.40715602494512	15.5161882376163	8.18017088209495e-05	0.00163820590320185	Mal	utr3	TRUE	FALSE	FALSE	FALSE	FALSE	TTCTCAAGGGACAGTTCAGATGTGTGTGCTGGGCCAGTCTTTCCCAAAGTG	127634300	127634350
chr15_8634300_8634350_-	5.04527672041151	5.63423240864914	15.4975495713856	8.26122793975481e-05	0.00164957283773516	Slc1a3	utr3	TRUE	FALSE	FALSE	FALSE	FALSE	GGCAGTCATTTTTCGACACTAGTTGAACAGACCTTAATCGCATCAAATTAA	8634300	8634350
chr9_120179850_120179900_+	4.08918597941321	6.53762093811558	15.4904625978688	8.29225985649814e-05	0.00165091355324827	AC110091.2|Mobp	utr3	TRUE	FALSE	FALSE	FALSE	FALSE	AAGTGGAATGAAACTAGCCAAAATGTCTGTCCAAGGGAATGAGAGAATCAA	120179850	120179900
chr6_4923150_4923200_+	8.4226819066973	5.11032267994919	15.324449453517	9.05371256929421e-05	0.00178679228584123	Ppp1r9a	intron	FALSE	FALSE	TRUE	FALSE	FALSE	AGCATTGCTCATAGGCCGGGGCAGACTGGGAAGGGTCCTTTGTGTTGGACT	4923150	4923200
chr13_24802050_24802100_+	3.36069278864057	7.0831089774409	15.3102467615862	9.12203606911177e-05	0.00179505805429565	BC005537	utr5	FALSE	TRUE	FALSE	FALSE	FALSE	CAACTGATCCTTCCTACTTAACTCTCTTCCCGCCTCCTCTACCCGGGCGGG	24802050	24802100
chr13_119707500_119707550_+	8.45084627980984	5.37631790435654	15.2953652673133	9.19418171264965e-05	0.00180402600136354	Hmgcs1	utr3	TRUE	FALSE	FALSE	FALSE	FALSE	CTTAACTTTGATTTCTAAAACAACAAAAACTACCACATGAGCTGAATAAGA	119707500	119707550
chr17_10209600_10209650_-	4.23730750595182	6.2412096642022	15.1308573753241	0.000100310222992051	0.00196255361352459	Qk	cds|utr3	TRUE	FALSE	FALSE	FALSE	FALSE	TTTGTTTCTAACCACCCAGCCGCCACCGGCAACTAACCTATGACCTTCTGA	10209600	10209650
chr4_56992550_56992600_-	3.85727578910458	6.18384213738633	15.108426091175	0.000101509190939585	0.00198030430255415	Epb41l4b	utr3	TRUE	FALSE	FALSE	FALSE	FALSE	CTAGCAACTACTAACCACCCCCTAGCAACCACTAACCACCCCTACCCTGGC	56992550	56992600
chr5_112215350_112215400_-	5.23963649445491	5.68807490833356	15.040831943984	0.00010521007455171	0.00204662233848584	Miat	no annotation	FALSE	FALSE	FALSE	FALSE	TRUE	GCTAACCGGGCTGGGGTGTGGCTCAGCCCAGAAGAAAGGATACTGTCTACT	112215350	112215400
chr17_81380850_81380900_-	5.04266133550063	5.45432931943132	14.9084042823745	0.000112859078422716	0.00218290679034707	Slc8a1	utr3	TRUE	FALSE	FALSE	FALSE	FALSE	CTTGCCTATGTGTTGATTGTCTTGTCTCTGACATTTCTTCTCCAAAATCCT	81380850	81380900
chr5_112214350_112214400_-	3.18355586197887	7.36038346851598	14.8495699084974	0.000116434617251978	0.002245666524215	Miat	no annotation	FALSE	FALSE	FALSE	FALSE	TRUE	GACGAGGTAGGCAGGGAGGGCTCGCTGAAGGGGGATCATGCCAGCTAAACC	112214350	112214400
chr3_102771450_102771500_+	4.08100003582637	6.14157671943804	14.8209133761499	0.000118217237621899	0.00226716617574879	Tspan2	utr3	TRUE	FALSE	FALSE	FALSE	FALSE	TCCTTCCTCCAGAAAAACTTGGTTACCTATGGCTTAGCCTTTCGAGTTAAT	102771450	102771500
chr17_81380750_81380800_-	3.81996156099577	6.48344836841076	14.7318735402411	0.000123933318106557	0.00236343622647588	Slc8a1	utr3	TRUE	FALSE	FALSE	FALSE	FALSE	GTGCTCTCAGAAGGAGGGATGTAGTTGAACAGGTGCAAAGCCTTTGGAATT	81380750	81380800
chr1_172197850_172197900_-	4.14913360108053	5.91309963387296	14.6287402723487	0.000130902928135831	0.00247741080512401	Pea15a	utr3	TRUE	FALSE	FALSE	FALSE	FALSE	CGGGACCATGCACTACTGAGCCTGAGCTAGGGACGCAGGCAGAGACAGGCC	172197850	172197900
chr16_21650050_21650100_-	4.36082495567628	5.69795944533022	14.6272765051432	0.000131004636771177	0.00247741080512401	2510009E07Rik	utr3	TRUE	FALSE	FALSE	FALSE	FALSE	GCCACAGAATCCAAACACAACACAGCACAACACAGTGTAATATGGAGCCAC	21650050	21650100
chr11_55395400_55395450_-	5.24345538768148	5.89135936451277	14.4831924904864	0.00014141570751704	0.00265947711449637	Sparc	utr3	TRUE	FALSE	FALSE	FALSE	FALSE	ACATTAACGGTGCTAAAAAAAAAAAAAAAACAAAGTAAGAAAGAAACTAGA	55395400	55395450
chr18_82585000_82585050_+	2.50630594606307	8.8014974509853	14.2255289586133	0.000162155661036381	0.00299150756189128	Mbp	utr3	TRUE	FALSE	FALSE	FALSE	FALSE	CCTCTGGCCACTTCTCATGGTGGGGTGGTCAGCGGCAGCTCGCCATGGCAG	82585000	82585050
chr7_19082350_19082400_+	5.00538907974842	5.46627166005216	14.1960121481652	0.000164719233604192	0.00303056606216494	Dmwd	utr3	TRUE	FALSE	FALSE	FALSE	FALSE	TCCTAGCCATAACCCTCCCCGCTGACCTCAAGAATCACTGTATTAACAAGA	19082350	19082400
chr16_37882250_37882300_+	3.85722009182123	6.28972234626413	14.1469394857264	0.000169071924905422	0.00308556262952395	Lrrc58	utr3	TRUE	FALSE	FALSE	FALSE	FALSE	CAATTCCAGGGGTCCTCCACCTCCCTAGTTGCTGAGATTACAGGTGTACAC	37882250	37882300
chrX_136836550_136836600_+	3.10755357856474	7.12588553288217	14.0371361442084	0.000179235691862341	0.00324846362534039	Plp1	utr3	TRUE	FALSE	FALSE	FALSE	FALSE	AACCAAGAACTCACTCTTACCTTCCTGTTTCCACTGAAGACAGAAGAAAAT	136836550	136836600
chrX_166385750_166385800_+	4.95653598766803	5.42158580287733	14.0350621771248	0.000179433474665289	0.00324846362534039	Gpm6b	utr3	TRUE	FALSE	FALSE	FALSE	FALSE	TCTGAGCAGTCAGTATCTCTCAATGGAATATTAATACCTTGACACACCTGT	166385750	166385800
chr12_51609400_51609450_-	3.87007448693732	6.18938816993741	14.0104623472175	0.000181796260826676	0.00326847615592903	Strn3	utr3	TRUE	FALSE	FALSE	FALSE	FALSE	CACTAACCTGCCACCTATAACCACTTTCTTTCCTCCTTTTACCTAATACAG	51609400	51609450
chr18_82554700_82554750_+	2.53136532652629	9.69961499822072	14.008529759013	0.000181983206207272	0.00326847615592903	Mbp	cds	FALSE	FALSE	FALSE	TRUE	FALSE	GGGCGCTTCTTTAGCGGTGACAGGGGTGCGCCCAAGCGGGGCTCTGGCAAG	82554700	82554750
chr5_142564150_142564200_-	8.16849348643863	4.94807917010607	13.9443604601487	0.000188301707577411	0.00337303507320064	Mmd2	utr3	TRUE	FALSE	FALSE	FALSE	FALSE	AGAAGTCACTGTATGTAGGAGCATGCTTATCTCTGGGCACCATTACCTTCT	142564150	142564200
chr11_120579100_120579150_-	3.40382230168407	6.93683821783291	13.9235687383608	0.000190396029640995	0.00340157538219136	Arhgdia	utr3	TRUE	FALSE	FALSE	FALSE	FALSE	CCAAAGTGCTGACAGGACCTCCCTCACCCGTCATTCCTCCCTAGTCCACTC	120579100	120579150
chr9_120180850_120180900_+	4.32448560572858	6.11310130628886	13.9114698456904	0.000191625518581212	0.00341455550038806	AC110091.2|Mobp	utr3	TRUE	FALSE	FALSE	FALSE	FALSE	CACTGTGGCTCCGTGGAAGTGCCGAGGCAGAGGCAGGGGAATTTAACTGCA	120180850	120180900
chr3_88747450_88747500_-	3.37523323286888	7.48138129277547	13.8546129722251	0.000197511292164291	0.00349193792318587	Syt11	utr3	TRUE	FALSE	FALSE	FALSE	FALSE	AAATGAGGGGGGAAGAGAAGGAAAGACCCCAAGTCTATATATAACAATGTA	88747450	88747500
chr7_25000950_25001000_-	4.78527741677696	5.91156094581166	13.7824319252698	0.0002052465673088	0.00361926998820634	Atp1a3	cds	FALSE	FALSE	FALSE	TRUE	FALSE	CTCCCCCAAACCATTCTTCAGACAGAGCACAAGATGTCAGTAGAAGAGGTC	25000950	25001000
chr13_58935900_58935950_+	3.89900856969886	5.94026271749774	13.6401700479982	0.000221397382869167	0.0038738835883989	Ntrk2	utr3	TRUE	FALSE	FALSE	FALSE	FALSE	ACTCTCCACCACCCCTTCTTGCAAACTAGACTCTCAAGCCTGTGCTGACTT	58935900	58935950
chr9_41052300_41052350_-	5.14230043781084	5.44913460959963	13.4870205413332	0.000240219325162146	0.00417096930569261	Ubash3b	intron	FALSE	FALSE	TRUE	FALSE	FALSE	ACTACTACTACCACTACTACTACTATTACTACTACTATTACTATTGAGTCA	41052300	41052350
chr17_73816300_73816350_+	8.14941845934234	5.02850955152717	13.4002474515416	0.000251591105242861	0.00433756830712399	Ehd3	cds	FALSE	FALSE	FALSE	TRUE	FALSE	AGTGATGCAGGGAGATGTGGAGGGGATCATTCCCGGGAATGCCTTGGTGGT	73816300	73816350
chr18_82575200_82575250_+	3.13886509945826	7.66957818422789	13.3072385830547	0.00026438344897412	0.00454404869641848	Mbp	cds|utr3	TRUE	FALSE	FALSE	FALSE	FALSE	AAGGGAAGGTAAGGCCTTGGATGTTTTGGTTCATCGAGAGTTCATTCATAT	82575200	82575250
chrX_70344150_70344200_-	3.90799396962455	6.08531717515136	13.2735808056927	0.000269172577602074	0.00460305448196595	Ids	utr3	TRUE	FALSE	FALSE	FALSE	FALSE	TGTTCCTTAAAGAATCCATGTGTCTTCCTAAAATCCCTCTTGACCCCTGCC	70344150	70344200
chr2_157012900_157012950_-	3.74491256743608	6.11003836879087	13.2675157658502	0.000270044818686232	0.0046047643859924	Soga1	utr3	TRUE	FALSE	FALSE	FALSE	FALSE	AACCCCTACACAGTAACTCCCATCCTGCCCCAGGCCGATGACCTCTGGTGG	157012900	157012950
chr2_20355850_20355900_+	5.35561456555509	5.7221711362964	13.263464028183	0.000270629104435258	0.0046047643859924	Etl4	intron	FALSE	FALSE	TRUE	FALSE	FALSE	CCCTAGATCCTAACTCTTAACCTCTAATCTCTAACCCCTTAACCCCTGATC	20355850	20355900
chr2_102790100_102790150_+	4.25599088050175	6.0459804698693	13.1993635325515	0.000280044206831337	0.00474119730717693	Slc1a2	utr3	TRUE	FALSE	FALSE	FALSE	FALSE	GTGGAGTAGGTGGAGATGAGATTAACAATGGCAATTAGATGTGATTTTGCG	102790100	102790150
chr6_38694750_38694800_-	3.90453692806332	5.85212734794227	13.0421065282779	0.000304565334628682	0.00514351755421423	Hipk2	utr3	TRUE	FALSE	FALSE	FALSE	FALSE	TAACAAACTTGGAGTGTGGCTTATCTCCCTCAATGCAGAGACAGTGGTCCC	38694750	38694800
chr1_55523500_55523550_+	4.38490501924068	5.80806261464292	13.0239346879884	0.000307534974046219	0.00516795776930638	Plcl1	intron	FALSE	FALSE	TRUE	FALSE	FALSE	CAACTAACCAACAAACTAACCAACCAAACAACAAATATGCCACAGTTAGCT	55523500	55523550
chr5_112216600_112216650_-	2.90282423627471	7.43521869292865	12.9882340443866	0.000313454463443373	0.00525442556127669	Miat	no annotation	FALSE	FALSE	FALSE	FALSE	TRUE	CGCCCAGAGGAGGAGGAGGAGGAGGCTGTCCTGTGGACGTGGGACGCTGGG	112216600	112216650
chr16_6864850_6864900_+	4.31992112579011	5.63468364887923	12.888547585616	0.000330598889204784	0.0055041669832462	Rbfox1	intron	FALSE	FALSE	TRUE	FALSE	FALSE	TAACTAACTAACTAACTAACTAACTAACTAACTAACTAACTAACTAATTGA	6864850	6864900
chr5_122456550_122456600_-	2.86481306310974	7.68684499029313	12.887493647035	0.000330785112559206	0.0055041669832462	Atp2a2	utr3	TRUE	FALSE	FALSE	FALSE	FALSE	CCACCCCAGCCTGCTCGGCTTCTTCTGTAGGTCTGATGGTTCTGTTTACAT	122456550	122456600
chr6_125460450_125460500_-	5.21457150842346	6.14690053210553	12.8452281486119	0.000338340955293901	0.00558879986737298	Cd9	utr3	TRUE	FALSE	FALSE	FALSE	FALSE	GATCCGGGGGTTCAATTTATTTTGATTTTTTTTTTTGGTTGTTTATTTTTG	125460450	125460500
chr11_120579050_120579100_-	2.63819378775927	7.60615602287023	12.8160657714295	0.000343655592714053	0.0056628102401352	Arhgdia	utr3	TRUE	FALSE	FALSE	FALSE	FALSE	CAGGCAGTCAGCTCTCCTGTCTGCCCCTCCTCCACCTCCTGCCCGCAGGCC	120579050	120579100
chr1_153908300_153908350_+	3.7066364270373	6.33356495325411	12.7854799881295	0.000349320124718222	0.00574221386613078	Glul	utr3	TRUE	FALSE	FALSE	FALSE	FALSE	CTTTTGTTGGTCAGAATAGAGGGGTCAGGTTCTTAATCTCTACACACCAAC	153908300	153908350
chr14_8298050_8298100_-	2.5412758495316	7.77623166730938	12.7283072723215	0.000360162377898885	0.00590614102308099	Fam107a	utr3	TRUE	FALSE	FALSE	FALSE	FALSE	CTCCTCCCCACTGCCCTCCCTAAATTACTAACCACACCTCACCTCAGAGCT	8298050	8298100
chr14_8297750_8297800_-	3.09566808763471	6.45559321431568	12.4732825007931	0.000412814035695148	0.00672085009192892	Fam107a	utr3	TRUE	FALSE	FALSE	FALSE	FALSE	TAGTGTTCCCACCACACACACACACACACAGAATTCCTTGGCCTGGTCAGG	8297750	8297800
chr7_4133900_4133950_+	3.22770942458306	6.66875089780908	12.4267402132931	0.000423229985156647	0.00687394346705377	Ttyh1	cds|utr3	TRUE	FALSE	FALSE	FALSE	FALSE	CCTGACCTTGACTGGGCTCTGACCACTAACACTGCTGGCTATGGACATCTC	4133900	4133950
chr18_82584800_82584850_+	2.35419875116749	9.40859954604056	12.3129898952493	0.00044981685945398	0.00725369752691941	Mbp	utr3	TRUE	FALSE	FALSE	FALSE	FALSE	ATGGCCCCAACAGGAAACGGGGACTTAGGAGAACACGCTGGAGATATGTGT	82584800	82584850
chr13_93941250_93941300_+	4.35653563715899	5.72686514618053	12.1844370313253	0.000481898806003432	0.007697908221076	Arsb	utr3	TRUE	FALSE	FALSE	FALSE	FALSE	CTAACCCTAACCCTAGCCCTAGCCCTAGCCCTAGCCCTAGCCCTAACCCAT	93941250	93941300
chr12_16660050_16660100_+	4.10617797328141	5.54538326611065	12.1474238963236	0.000491557143572826	0.00781541322650097	Ntsr2	utr3	TRUE	FALSE	FALSE	FALSE	FALSE	CCCAGCGCAGTCATTGACCAGTGCATACTGCAGGCAAGCCACGTAACACCT	16660050	16660100
chr7_28788500_28788550_+	4.27222224093996	5.69754662733588	11.8079327168699	0.000589788840144222	0.00907953840303657	Sirt2	utr3	TRUE	FALSE	FALSE	FALSE	FALSE	GGCCTTGTGGGATCTCTGAGCCTGAAGGCCTGCCAACTCTCTGCCTCCAAC	28788500	28788550
chr18_82554650_82554700_+	2.41080910762678	9.34326883947674	11.7212328941176	0.000617910039277785	0.00942694664417277	Mbp	cds	FALSE	FALSE	FALSE	TRUE	FALSE	GGCATGGCTTCCTCCCAAGGCACAGAGACACGGGCATCCTTGACTCCATCG	82554650	82554700
chr14_8297900_8297950_-	3.73934308423325	6.06083426997146	11.6728459433991	0.00063418924237109	0.00963201513748843	Fam107a	utr3	TRUE	FALSE	FALSE	FALSE	FALSE	CCGGAGGTGGTCCTGGACGTGGGTTGGAACATATAGTTAGGCTGACGCACC	8297900	8297950
chr17_10213100_10213150_-	4.00955831287264	5.73282145304004	11.5985522943052	0.000660031792613092	0.00986994678425172	Qk	utr3	TRUE	FALSE	FALSE	FALSE	FALSE	CATTTTAATTTATTAAATCTTCTATTACTTTGTCCTAAGATTTATTCCAGC	10213100	10213150
chr19_44303450_44303500_+	3.04253881470076	6.96268293874473	11.5149758264974	0.000690377292930913	0.0102112667575337	Scd2	utr3	TRUE	FALSE	FALSE	FALSE	FALSE	CATTGCTTCTCCCAAGCCAGCCGCCGCTCAGCTATAGGTCAGTGTTCACCT	44303450	44303500
chr10_53111300_53111350_+	4.21535431365153	5.7087647168181	11.50756751666	0.000693134230713682	0.0102297571572069	Slc35f1	utr3	TRUE	FALSE	FALSE	FALSE	FALSE	CCATGGGTAGGAGTCTATCTTCACACCACATAACAAAGCACACTAATCCTG	53111300	53111350
chr7_55266800_55266850_+	4.7671237273006	5.16938081473498	11.4973982140937	0.000696936768854355	0.0102635655612846	Luzp2	utr3	TRUE	FALSE	FALSE	FALSE	FALSE	ACTAACATTCCTCAACTCCAGGTCAAAAGGATCCAATGGCCCCTTGTAACC	55266800	55266850
chr5_112215250_112215300_-	3.72879348879651	6.08953585660839	11.432039065943	0.000721884201857838	0.0105622238069243	Miat	no annotation	FALSE	FALSE	FALSE	FALSE	TRUE	CACTGGCTCCATCCAATATAGCCTTACAATCTACATTGGCCGTTAGCTCCT	112215250	112215300
chrX_136838100_136838150_+	3.89806959404147	6.514348466949	11.417071758857	0.000727723015419308	0.0106019561194886	Plp1	utr3	TRUE	FALSE	FALSE	FALSE	FALSE	TTTTGTTTTGGTTTAATATAACAGATAACCAACCATTCCCTTAAAAATCTC	136838100	136838150
chr7_30899250_30899300_-	3.46529009022875	6.45299917800824	11.3348292368701	0.000760668284734349	0.0109787952899312	Mag	utr3	TRUE	FALSE	FALSE	FALSE	FALSE	GTTGAGAGGGGTGCTCTGTCTGTCCATGTTATTTATTGCTATCCCTTTCCT	30899250	30899300
chr1_55523650_55523700_+	8.24192983666309	5.00290745460352	11.3340594757523	0.000760983656349396	0.0109787952899312	Plcl1	intron	FALSE	FALSE	TRUE	FALSE	FALSE	GAGCTAGTTCAGTGGCTAAGAGTGCTTGCCATGAAAGCAAGAGGACCTCTC	55523650	55523700
chr3_31164100_31164150_+	3.95644801077986	5.45387361318445	11.3323728053412	0.000761675148263013	0.0109787952899312	Cldn11	utr3	TRUE	FALSE	FALSE	FALSE	FALSE	TCAAATTAACACATTTAAAAATCTTTTCTCCCCTTCTATTTCTGTCTCCAT	31164100	31164150
chr14_8297950_8298000_-	3.65005749926312	6.03865905796899	11.225912351574	0.000806631102099073	0.0115532036965203	Fam107a	utr3	TRUE	FALSE	FALSE	FALSE	FALSE	ATCAGAGAATCTTGTGAACAGTCCCTGGAAGCTACATGTCTAACACACTCC	8297950	8298000
chr13_58936550_58936600_+	3.76632401589637	5.80912148553079	11.1368257043215	0.00084630591998412	0.0120705270814542	Ntrk2	utr3	TRUE	FALSE	FALSE	FALSE	FALSE	ACTCACACTTCAGGGTAGCCAGTGATAGTGAAGCAACTCCCAAACCCACAC	58936550	58936600
chr2_22590100_22590150_-	3.27759494403036	6.23585685648357	10.9342722908022	0.000944015565811762	0.0132142714975176	Gm13339	no annotation	FALSE	FALSE	FALSE	FALSE	TRUE	ATTTCCAACCAACAATAACTCAAAAATAATAACTCACCAAACAAAAACTAA	22590100	22590150
chrX_151920000_151920050_+	3.67242302199175	5.77650070587024	10.9221872588093	0.000950193578778799	0.0132461277337357	Huwe1	cds	FALSE	FALSE	FALSE	TRUE	FALSE	CCTCAAACACATCTACTACTACCACCACCACCACTACTGCCACTGCCCCCA	151920000	151920050
chr8_13175250_13175300_+	3.34914325403521	5.97649184409764	10.8970624618649	0.000963168843610375	0.0133685410720408	Lamp1	utr3	TRUE	FALSE	FALSE	FALSE	FALSE	GCAGCGTAGGTGGGTTGTACACTGGGCATCAGCTCACGTAATGCATTGCCT	13175250	13175300
chrX_166387350_166387400_+	3.01776119942221	6.32829338360937	10.8937704283468	0.000964882180777726	0.0133685410720408	Gpm6b	utr3	TRUE	FALSE	FALSE	FALSE	FALSE	TCATCCTTTGCAAAGTCGTGGCATGTCCAGTTAACTGCTAGAGCAGTTTTA	166387350	166387400
chr11_55394750_55394800_-	4.03074527376178	5.96350710865186	10.686805661463	0.00107902362248814	0.0146509827461439	Sparc	utr3	TRUE	FALSE	FALSE	FALSE	FALSE	GGTTGTAACGTAGAGGAAGTGAGACTGGTGAATTGGTTTGATTTTTTTCAC	55394750	55394800
chr11_120578600_120578650_-	2.67323900554845	6.73080419176256	10.6813142501219	0.0010822314566482	0.0146652083017658	Arhgdia	utr3	TRUE	FALSE	FALSE	FALSE	FALSE	GGGTGCGCTGCTGTTGCTTCCTGCGAGCCTGGCCAGCTCTTCCCCTCCCCG	120578600	120578650
chrX_136836800_136836850_+	2.49214359809025	9.60364077267581	10.6574975641407	0.00109625611650394	0.014812050615308	Plp1	utr3	TRUE	FALSE	FALSE	FALSE	FALSE	GAGGGGGGGGGCATCATCTGTCCTTATAGCTCATTAGGAAGAGAAACAGTG	136836800	136836850
chr16_37884350_37884400_+	3.23890323385969	6.83880880673001	10.6551251494214	0.00109766316363872	0.014812050615308	Lrrc58	utr3	TRUE	FALSE	FALSE	FALSE	FALSE	CAGACCAGCACTTGGGAGGTGGAGGCAGAAGAACAGGACTTCAAAGTTACT	37884350	37884400
chr5_112217800_112217850_-	3.66282601704296	5.76478574920597	10.6047112946062	0.00112799869197614	0.0151045031949232	Miat	no annotation	FALSE	FALSE	FALSE	FALSE	TRUE	TCATTTTCAAGGGCAGCAGCTCTGGGGGGTTGGGGTTGGTAGTGAGATGCT	112217800	112217850
chr17_10238950_10239000_-	4.11585580400164	5.76424865652439	10.500295292099	0.00119355468540545	0.0157954049887282	Qk	cds	FALSE	FALSE	FALSE	TRUE	FALSE	CTAAATGAAGACTTACATGTACTAATCACTGTGGAAGATGCTCAGAACAGA	10238950	10239000
chr3_55413950_55414000_+	4.06321825891144	5.39428687972182	10.4148156716197	0.00125008332388464	0.016383814065353	Dclk1	intron	FALSE	FALSE	TRUE	FALSE	FALSE	TACTACTAACTACTACTACTACTACTACTACTACTACTACCTAACTAACTA	55413950	55414000
chr19_44395800_44395850_-	4.71583665748546	5.20549652929098	10.3915150073973	0.0012659570894695	0.0165577991118901	Scd1	utr3	TRUE	FALSE	FALSE	FALSE	FALSE	ACCATCTCTTGTCCCTATAGCCCAATCCAGAGGCCTGGTTTTTAGAACTGG	44395800	44395850
chr17_57080250_57080300_-	2.30259419565886	8.01701452367916	10.360789845176	0.00128720119356184	0.0167351142371636	Tubb4a	utr3	TRUE	FALSE	FALSE	FALSE	FALSE	TGCCTTACCTCTGACCTCACAGCTACCCACTCCTGACCCAGCACCTTCACT	57080250	57080300
chr18_82584700_82584750_+	2.47929933768306	7.15861144617504	10.1710468766787	0.00142663247786103	0.0183088996071806	Mbp	utr3	TRUE	FALSE	FALSE	FALSE	FALSE	GGGGTGGCCCTGGGGACACTTCCAGGCCAGCTATCCCCTGCACCCCACCAG	82584700	82584750
chrX_41665950_41666000_+	2.77477977206408	7.17532009167272	10.0711594960775	0.00150608222311505	0.0190761048744927	Gria3	intron	FALSE	FALSE	TRUE	FALSE	FALSE	TTTCTTTCTTCCTTCTTTCCTTCCTTCATTCCTTCTCCCTTCCTTCCTTTC	41665950	41666000
chr7_30435000_30435050_-	3.2921594379141	5.96643520338498	9.92964991264993	0.00162637464298234	0.0202224495443354	Aplp1	utr3	TRUE	FALSE	FALSE	FALSE	FALSE	CACTCCCTGGAATTCACCATCCCACGTTTCTTCACTAACATCCCAATAAAG	30435000	30435050
chr18_82554600_82554650_+	2.28922161591409	8.52231014479312	9.79590197299594	0.0017490120125347	0.0215109466541632	Mbp	cds	FALSE	FALSE	FALSE	TRUE	FALSE	CTCACAGCGATCCAAGTACCTGGCCACAGCAAGTACCATGGACCATGCCAG	82554600	82554650
chr11_100581100_100581150_+	2.42637265425314	6.5614149862656	9.41847223537968	0.00214810415986549	0.0250145439816926	Cnp	utr3	TRUE	FALSE	FALSE	FALSE	FALSE	TTAACCCTCCCTTAGCCCCTGCCCATCCAAAGCTGGGCACACGCCTCAGAG	100581100	100581150
chr18_82584150_82584200_+	2.04925032045363	9.34889125950499	9.40061916152822	0.00216912178537988	0.0251729364118701	Mbp	cds|utr3	TRUE	FALSE	FALSE	FALSE	FALSE	ACGCTGAGAGCCCTCCCCGCTCAGCCTTCCCGAATCCTGCCCTCGGCTTCT	82584150	82584200
chrX_166388300_166388350_+	3.44302088689665	6.03691555473143	9.26934375752995	0.00233021178331943	0.0267678642926491	Gpm6b	utr3	TRUE	FALSE	FALSE	FALSE	FALSE	GGGTGCATCAGTGCTTTTCAAAGGGGCTGCATACTATAGGGTTAACTATGT	166388300	166388350
chr10_130523850_130523900_-	3.63286731065248	5.55079599180216	9.19965927720517	0.00242060178092648	0.0277124207263235	NA		FALSE	FALSE	FALSE	FALSE	TRUE	AACACCTAACCCTAACCCCTAACCCTAACCCTAACCCTAACCCTGGTTTTT	130523850	130523900
chr3_57834000_57834050_+	4.01140496118618	5.34218885857337	9.17883148531428	0.00244830285122408	0.0278884698942287	Rnf13	utr3	TRUE	FALSE	FALSE	FALSE	FALSE	ACTTATCTCCAATAGTATACAGCCACTTCACTAACAAAGTAACAGATTGGT	57834000	57834050
chr9_120167900_120167950_+	2.35840319603886	6.8969449569247	9.17343601047924	0.00245553118017932	0.0279239550791246	Mobp	cds	FALSE	FALSE	FALSE	TRUE	FALSE	CCTCAACTCCAAGCGTGAGATCGTGGACCGCAAGTACAGCATCTGCAAGAG	120167900	120167950
chr11_100581650_100581700_+	2.68638189256744	6.84971761607304	9.04964161416401	0.00262746318317643	0.0290518689748937	Cnp	utr3	TRUE	FALSE	FALSE	FALSE	FALSE	GTATGCTCCTACCCTCACCCTGTGTTGCCCACCTCAGCCACCACTAAGACT	100581650	100581700
chr11_120579000_120579050_-	3.45702118862833	5.69658115697217	8.84833299707789	0.00293356699251547	0.0315126365699169	Arhgdia	utr3	TRUE	FALSE	FALSE	FALSE	FALSE	CCCTGTGGTCTCCAGTGTCACATTGCTGCTTCTGCCTGTGCAGTGGGGGAG	120579000	120579050
chr2_102787750_102787800_+	2.51024791183295	7.88159681556358	8.78334068815131	0.00303993959735848	0.0324499212680294	Slc1a2	utr3	TRUE	FALSE	FALSE	FALSE	FALSE	ATCCCACCCCCACATTGCACAACAGTGATCAGATCAGCTGGTCACTATAGA	102787750	102787800
chr13_58935600_58935650_+	3.33878702491796	6.09390948380249	8.77107999029535	0.00306044181578084	0.0326174874212498	Ntrk2	utr3	TRUE	FALSE	FALSE	FALSE	FALSE	AGAAAACCAGCGCATTCTGCCTTCATCTTGGCCCTCTACTCTTCGGGACCC	58935600	58935650
chr9_120180400_120180450_+	2.72148801393486	6.4236559714661	8.70332771078098	0.0031762967057593	0.0333987407300449	AC110091.2|Mobp	utr3	TRUE	FALSE	FALSE	FALSE	FALSE	CTTGTGATGGTTCCTGACACGAGAGAAAAGGGAAGAAATGTAAATACAGCT	120180400	120180450
chr18_82572800_82572850_+	2.52978031862347	7.0285362171684	8.60127916127588	0.00335926974422322	0.0347764503177357	Mbp	cds	FALSE	FALSE	FALSE	TRUE	FALSE	TCAGCTGCTCGCTTCTCTCTTTCAGGACTCACACACGAGAACTACCCATTA	82572800	82572850
chr1_172196950_172197000_-	3.81121589844337	5.60852853701651	8.53394812925822	0.00348582723917435	0.0358022407363914	Pea15a	utr3	TRUE	FALSE	FALSE	FALSE	FALSE	GTGGGAGAAAGGAACTCTGGGTAACATCCTTCCTTCTGGGGTGTTCCATGG	172196950	172197000
chr19_44305800_44305850_+	2.95035753787434	6.43125921082375	8.45694901140983	0.00363651351190551	0.0369032738898752	Scd2	utr3	TRUE	FALSE	FALSE	FALSE	FALSE	CTTACCTCTTTTCTAACCAGTGTTGCTCGTGAGCCTGTGGCGCTCGCTTGC	44305800	44305850
chr14_73362900_73362950_-	2.96323623262706	5.9128744517188	8.45259956474685	0.00364522038603603	0.0369364197026845	Itm2b	utr3	TRUE	FALSE	FALSE	FALSE	FALSE	AACAGGGCTTCACTGTCTCTTCATCTCAATAACTCAATTAAAAACCATTAT	73362900	73362950
chr18_82584750_82584800_+	1.7945567848113	9.82500677062954	8.33614683401228	0.00388639367301904	0.0384617006503298	Mbp	utr3	TRUE	FALSE	FALSE	FALSE	FALSE	GCTGATTTCGAGCGTGGCAGAGGGAAGGAAAGGGGCGAGTGGGCTGGGCAA	82584750	82584800
chr2_102787600_102787650_+	2.91427374508377	6.22122310539317	8.13730842035951	0.00433636050690252	0.0416990814183586	Slc1a2	utr3	TRUE	FALSE	FALSE	FALSE	FALSE	TTCCCTAATACACACAACCAGAAACTCAGCTCCTGGGTGGCTTAGTACCCA	102787600	102787650
chr2_102789900_102789950_+	2.53314696913423	6.79432423592642	7.96437725208401	0.0047706901838641	0.0446734009079357	Slc1a2	utr3	TRUE	FALSE	FALSE	FALSE	FALSE	CACACCTGTGAGAGAACAACAGAGTACTAGAAGCACACGAAGGCTCAGGGC	102789900	102789950
chr8_55059850_55059900_+	2.76870510660776	6.07416975973593	7.77557685408395	0.00529573027575756	0.0483885771764712	Gpm6a	utr3	TRUE	FALSE	FALSE	FALSE	FALSE	AAACCCTCAAGACTTGTTTTACCCACTTAAAACTTTTAACGGATTGCACCT	55059850	55059900
chr11_79502400_79502450_-	3.69271142989781	5.4188350068128	7.75833116775466	0.00534653385452937	0.0487216353535569	Omg	cds	FALSE	FALSE	FALSE	TRUE	FALSE	CAAATCTCACACATCTTTACCTGCACAACAATAAATTCACATTCATTCCAG	79502400	79502450
chrX_70344450_70344500_-	3.14637242538741	5.31963956970734	7.60027759615022	0.00583593148852528	0.0515887224942684	Ids	utr3	TRUE	FALSE	FALSE	FALSE	FALSE	TTTAAATTCATTAACACAAAATAACATTTTAAAAAATTTCTGTTTTACTTC	70344450	70344500
chr6_114249750_114249800_+	2.48587579357515	6.86077692800926	7.54004396636089	0.00603425702176223	0.0523869193359895	Slc6a11	utr3	TRUE	FALSE	FALSE	FALSE	FALSE	GGGGGCAAGGGGACATATCATTGTGACAACTTTTTTGATATTTACTAGAAA	114249750	114249800
chr1_153909300_153909350_+	2.78193538606333	6.1007726421022	7.45126752066368	0.00633917926737778	0.0543414888609826	Glul	utr3	TRUE	FALSE	FALSE	FALSE	FALSE	AACTTTACAGAATTGCCTGTTTGTTTCAATGTCTCCCTCCACTTGGCTCTT	153909300	153909350
chr14_23298700_23298750_-	3.33696684790533	5.41766533352411	7.44665397319522	0.00635544883718076	0.0543414888609826	Kcnma1	utr3	TRUE	FALSE	FALSE	FALSE	FALSE	ACCAACCAACCAACTAACCAACCAACCAACCAACCAACCAACCAAAAACCA	23298700	23298750
chr11_98767350_98767400_+	3.248308480521	5.47827324203287	7.09238681009501	0.00774120815428428	0.0633957323998021	Thra	intron	FALSE	FALSE	TRUE	FALSE	FALSE	GTGGGCTGGGAGAGAGCAGGGCGTGTGACATGGACACCGTCCGTCCATCCA	98767350	98767400
chr7_4134000_4134050_+	2.22226558683259	6.83737746158883	7.07833920275553	0.00780212894652156	0.0635067395422994	Ttyh1	utr3	TRUE	FALSE	FALSE	FALSE	FALSE	ATTTCTCCTTAGCACAGGGGATTGCTGAGGTGGCACAACAGGGACCAGGGG	4134000	4134050
chr2_102783400_102783450_+	2.82328622453501	6.13700186637914	7.00446904641463	0.00813064845301518	0.0654792080041756	Slc1a2	utr3	TRUE	FALSE	FALSE	FALSE	FALSE	ACTGCTCAGCCTCGGTTCTAAGATCACAGGTGGGCACCACTGCATCGGCTG	102783400	102783450
chr7_127018250_127018300_-	2.25522659484368	6.85596836433693	6.89556971159166	0.00864096208586076	0.0686774976708997	Prrt2|Gm42742	utr3	TRUE	FALSE	FALSE	FALSE	FALSE	CCGTTCTCCCCTTCCTTAACACCGTTTTTCCCCTTGCCACGTCCCCTGACC	127018250	127018300
chr5_122456600_122456650_-	2.31734692327189	6.32230470345789	6.80485890035079	0.00909101375106657	0.070947656140882	Atp2a2	utr3	TRUE	FALSE	FALSE	FALSE	FALSE	GTATTTTTGGTTTGCCACTTCCTGCACCCTCAGCCTCTGTCACCCCCAGCC	122456600	122456650
chr9_120179350_120179400_+	2.99327099979603	5.83119865574247	6.77739719042053	0.00923194152830271	0.0717112712078342	AC110091.2|Mobp	utr3	TRUE	FALSE	FALSE	FALSE	FALSE	ACCTCCCTCTATAACTGCCAGCGAGATATCTCTGTCAACTGTCTCGACTCT	120179350	120179400
chr18_82572850_82572900_+	1.76789283068054	9.12667777767363	6.60889623590212	0.0101470537063677	0.0770261052884992	Mbp	cds|utr3	TRUE	FALSE	FALSE	FALSE	FALSE	ATGGCTCCCTGCCCCAGAAGTCGCAGCACGGCCGGACCCAAGATGAAAACC	82572850	82572900
chr5_112214300_112214350_-	2.54486270416579	6.10861308498674	6.58832095776436	0.0102649941000117	0.0776662413480376	Miat	no annotation	FALSE	FALSE	FALSE	FALSE	TRUE	CTTGACAGGCAGGGAGGGCATGGCTGGAACAAGTCACGCTCGATTTAGGGT	112214300	112214350
chr5_104079450_104079500_-	2.37451686777572	6.36742609107261	6.51052441352124	0.0107237878059694	0.0800921841746166	Sparcl1	utr3	TRUE	FALSE	FALSE	FALSE	FALSE	ACCGCTTCAGAAATACGAGCAGCCATGACACTATACATTCATATGTAGCAA	104079450	104079500
chr11_30104500_30104550_-	2.19318391384447	6.19854614314538	6.27956142408088	0.0122138323903659	0.0887791307261181	Sptbn1	cds	FALSE	FALSE	FALSE	TRUE	FALSE	CCCAGAGTGCTGCCACCCTGCCAGCCAGGACCCTGGAGACACCCGCTGCCC	30104500	30104550
chr18_36801950_36802000_+	2.40333236450728	6.9765532346613	6.223143569016	0.0126091041683291	0.0909919032009173	Vaultrc5	no annotation	FALSE	FALSE	FALSE	FALSE	TRUE	CCACTTACCTAACCCGTGAGTGTTTGGTTCGAGACCCGCGGGCGCTCCCTG	36801950	36802000
chrX_166387600_166387650_+	2.67124438864822	5.63721056088495	6.18976430730449	0.0128491298615313	0.0923097805607785	Gpm6b	utr3	TRUE	FALSE	FALSE	FALSE	FALSE	CAGCACCCTCACGGTCTCACACATTCGAATGTTTCCCAAGCCACTGAGAAA	166387600	166387650
chr14_8298400_8298450_-	2.40937296043832	5.88690908454767	6.17970588659595	0.0129223755036047	0.0925458716795202	Fam107a	utr3	TRUE	FALSE	FALSE	FALSE	FALSE	AGCCACTGCCAGGAAAGACCTCCAGAGGTGCCATCCCCGATCAGACTCACT	8298400	8298450
