# Supplementary material for: Loss of Quaking RNA binding protein disrupts the expression of genes associated with astrocyte maturation in mouse brain
Source: Nat Commun. 2021 Mar 9;12:1537. doi: 10.1038/s41467-021-21703-5 (PMC7943582; doi:10.1038/s41467-021-21703-5)
Supplement: Supplementary file 9 — Source Data [file 41467_2021_21703_MOESM9_ESM.xlsx]

## Sheet: Figure 1A
Figure 1A
QK Isoform	Animal ID	Image Name	Image #	DAPI+_GFP+	DAPI+QK+_GFP+
5	14885-1	20X_14885-1_Slide1_CFP(488)_QKI-5(568)_NeuN(647)_DAPI-Image1	1	16	16
5	14885-1	20X_14885-1_Slide1_CFP(488)_QKI-5(568)_NeuN(647)_DAPI-Image2	2	9	5
5	14885-1	20X_14885-1_Slide1_CFP(488)_QKI-5(568)_NeuN(647)_DAPI-Image3	3	13	12
5	14885-1	20X_14885-1_Slide1_CFP(488)_QKI-5(568)_NeuN(647)_DAPI-Image4	4	22	19
5	14885-1	20X_14885-1_Slide1_CFP(488)_QKI-5(568)_NeuN(647)_DAPI-Image5	5	27	21
5	14885-2	20X_14885-2_Slide1_CFP(488)_QKI-5(568)_NeuN(647)_DAPI-Image1	1	18	18
5	14885-2	20X_14885-2_Slide1_CFP(488)_QKI-5(568)_NeuN(647)_DAPI-Image2	2	20	17
5	14885-2	20X_14885-2_Slide1_CFP(488)_QKI-5(568)_NeuN(647)_DAPI-Image3	3	12	11
5	14885-2	20X_14885-2_Slide1_CFP(488)_QKI-5(568)_NeuN(647)_DAPI-Image4	4	13	13
5	14885-2	20X_14885-2_Slide1_CFP(488)_QKI-5(568)_NeuN(647)_DAPI-Image5	5	10	10
6	14885-1	20X_14885-1_Slide1_CFP(488)_QKI-6(568)_NeuN(647)_DAPI-Image1	1	5	5
6	14885-1	20X_14885-1_Slide1_CFP(488)_QKI-6(568)_NeuN(647)_DAPI-Image2	2	13	13
6	14885-1	20X_14885-1_Slide1_CFP(488)_QKI-6(568)_NeuN(647)_DAPI-Image3	3	17	14
6	14885-1	20X_14885-1_Slide1_CFP(488)_QKI-6(568)_NeuN(647)_DAPI-Image4	4	19	19
6	14885-1	20X_14885-1_Slide1_CFP(488)_QKI-6(568)_NeuN(647)_DAPI-Image5	5	19	16
6	14885-2	20X_14885-2_Slide1_CFP(488)_QKI-6(568)_NeuN(647)_DAPI-Image1	1	20	20
6	14885-2	20X_14885-2_Slide1_CFP(488)_QKI-6(568)_NeuN(647)_DAPI-Image2	2	12	9
6	14885-2	20X_14885-2_Slide1_CFP(488)_QKI-6(568)_NeuN(647)_DAPI-Image3	3	12	12
6	14885-2	20X_14885-2_Slide1_CFP(488)_QKI-6(568)_NeuN(647)_DAPI-Image5	5	18	18
7	14885-1	20X_14885-1_Slide1_CFP(488)_QKI-7(568)_NeuN(647)_DAPI-Image1	1	12	9
7	14885-1	20X_14885-1_Slide1_CFP(488)_QKI-7(568)_NeuN(647)_DAPI-Image2	2	17	16
7	14885-1	20X_14885-1_Slide1_CFP(488)_QKI-7(568)_NeuN(647)_DAPI-Image3	3	12	12
7	14885-1	20X_14885-1_Slide1_CFP(488)_QKI-7(568)_NeuN(647)_DAPI-Image4	4	13	13
7	14885-1	20X_14885-1_Slide1_CFP(488)_QKI-7(568)_NeuN(647)_DAPI-Image5	5	14	14
7	14885-3	20X_14885-3_Slide1_CFP(488)_QKI-7(568)_NeuN(647)_DAPI-Image1	1	12	12
7	14885-3	20X_14885-3_Slide1_CFP(488)_QKI-7(568)_NeuN(647)_DAPI-Image2	2	10	10
7	14885-3	20X_14885-3_Slide1_CFP(488)_QKI-7(568)_NeuN(647)_DAPI-Image3	3	15	15

## Sheet: Figure 1D-F
Figure 1D source data is from Table S2
Figure 1E source data is from Table S1 and obtained using the meme-suite.org (see Methods)
Figure 1F source data is from Table S1

## Sheet: Figure 3
Figure 3A and 3B source data is from Table S1 and use of Cell-Type Specific Expression Analysis Tool (http://genetics.wustl.edu/jdlab/csea-tool-2/). Code is publicly available at http://genetics.wustl.edu/jdlab/psi_package/
Figure 3C-D source data is from Table S1 and from reference #5 (Sakers, K. et al. Astrocytes locally translate transcripts in their peripheral processes. Proc. Natl. Acad. Sci. U. S. A. 114, E3830–E3838 (2017))

## Sheet: Figure 4C, S3D
Figure 4C, and Figure S3D
Animal	IntDen	Genotype	normalized_IntDen
10897-7	1206915	Qk.WT	1.3217
10897-6	51255	Qk.KO	0.0561296
10897-6	5865	Qk.KO	0.00642279
10897-7	392445	Qk.WT	0.429768
10897-7	605880	Qk.WT	0.663502
10897-7	395250	Qk.WT	0.43284
10897-6	486285	Qk.KO	0.532533
10897-7	41565	Qk.WT	0.045518
10897-6	29070	Qk.KO	0.0318347
10897-7	859095	Qk.WT	0.940799
10897-6	279480	Qk.KO	0.30606
10897-7	924885	Qk.WT	1.01285
10897-6	6375	Qk.KO	0.00698129
10897-7	1330335	Qk.WT	1.45686
10897-7	0	Qk.WT	0
10897-6	1240830	Qk.KO	1.35884
10897-7	20910	Qk.WT	0.0228986
10897-6	1759755	Qk.KO	1.92712
10897-7	1506540	Qk.WT	1.64982
10897-7	808350	Qk.WT	0.885228
10897-6	18615	Qk.KO	0.0203854
10897-6	535245	Qk.KO	0.586149
10897-6	1785	Qk.KO	0.00195476
10897-9	765	Qk.KO	0.000837755
10897-9	6120	Qk.KO	0.00670204
10897-10	109905	Qk.KO	0.120357
10897-10	30345	Qk.KO	0.0332309
10897-9	54825	Qk.KO	0.0600391
10897-9	2295	Qk.KO	0.00251326
10897-10	1210740	Qk.KO	1.32589
10897-10	2108085	Qk.KO	2.30857
10897-9	1275	Qk.KO	0.00139626
10897-10	26010	Qk.KO	0.0284837
10897-10	5355	Qk.KO	0.00586428
10897-10	4080	Qk.KO	0.00446803
10897-10	0	Qk.KO	0
10897-10	4335	Qk.KO	0.00474728
10897-9	16320	Qk.KO	0.0178721
10897-9	19635	Qk.KO	0.0215024
10897-10	393465	Qk.KO	0.430885
10897-9	5865	Qk.KO	0.00642279
10897-10	30855	Qk.KO	0.0337894
10897-9	72930	Qk.KO	0.079866
10897-7	765	Qk.WT	0.000837755
10897-10	135915	Qk.KO	0.148841
10897-7	428400	Qk.WT	0.469143
10897-7	2513280	Qk.WT	2.7523
10897-10	2417400	Qk.KO	2.64731
10897-7	501840	Qk.WT	0.549567
10897-7	1954575	Qk.WT	2.14046
10897-7	1547085	Qk.WT	1.69422
10897-7	2503335	Qk.WT	2.74141
10897-7	1242360	Qk.WT	1.36051
10897-7	1095225	Qk.WT	1.19939
10897-7	913155	Qk.WT	1
10897-10	222615	Qk.KO	0.243787
10897-7	4121055	Qk.WT	4.51299
10897-10	1063605	Qk.KO	1.16476
10897-7	763470	Qk.WT	0.836079
10897-7	4397475	Qk.WT	4.81569
10897-7	64515	Qk.WT	0.0706507
10897-7	1043460	Qk.WT	1.1427
10897-10	1124805	Qk.KO	1.23178
10897-10	1204365	Qk.KO	1.31891
11492-1	103785	Qk.KO	0.0775829
11492-1	44880	Qk.KO	0.0335494
11492-1	1400460	Qk.KO	1.04689
11492-1	852465	Qk.KO	0.637247
11492-1	1318860	Qk.KO	0.985894
11492-1	1694730	Qk.KO	1.26687
11492-1	14025	Qk.KO	0.0104842
11492-1	1376235	Qk.KO	1.02878
11492-1	1465485	Qk.KO	1.0955
11492-1	1137555	Qk.KO	0.850362
11492-1	38505	Qk.KO	0.0287838
11492-1	1524135	Qk.KO	1.13934
11492-1	1105170	Qk.KO	0.826153
11492-1	2762415	Qk.KO	2.065
11492-1	40035	Qk.KO	0.0299276
11492-1	255	Qk.KO	0.000190621
11492-1	1420605	Qk.KO	1.06195
11492-1	798150	Qk.KO	0.596645
11492-1	1077630	Qk.KO	0.805566
11492-1	266220	Qk.KO	0.199009
11492-1	8160	Qk.KO	0.00609989
11492-1	15810	Qk.KO	0.0118185
11492-1	1125825	Qk.KO	0.841594
11492-1	1565190	Qk.KO	1.17003
11492-1	765	Qk.KO	0.000571864
11492-1	1131690	Qk.KO	0.845978
11492-1	255	Qk.KO	0.000190621
11492-1	1591455	Qk.KO	1.18967
11492-1	444465	Qk.KO	0.332253
11492-1	1275	Qk.KO	0.000953107
11492-1	1390515	Qk.KO	1.03946
11492-1	3315	Qk.KO	0.00247808
11492-1	3060	Qk.KO	0.00228746
11492-1	765	Qk.KO	0.000571864
11492-1	10710	Qk.KO	0.0080061
11492-1	1151325	Qk.KO	0.860656
11492-1	696150	Qk.KO	0.520396
11492-1	1530	Qk.KO	0.00114373
11492-1	1145715	Qk.KO	0.856462
11492-1	1253325	Qk.KO	0.936904
11492-1	1524900	Qk.KO	1.13992
11492-1	1068705	Qk.KO	0.798894
11492-1	64260	Qk.KO	0.0480366
11492-1	24990	Qk.KO	0.0186809
11492-1	11475	Qk.KO	0.00857796
11492-1	2073150	Qk.KO	1.54975
11492-1	148410	Qk.KO	0.110942
11492-1	1662090	Qk.KO	1.24247
11492-1	679575	Qk.KO	0.508006
11492-1	624495	Qk.KO	0.466832
11492-1	1805145	Qk.KO	1.34941
11492-1	3060	Qk.KO	0.00228746
11492-1	960075	Qk.KO	0.71769
11492-2	167790	Qk.WT	0.125429
11492-2	153765	Qk.WT	0.114945
11492-2	472770	Qk.WT	0.353412
11492-2	218025	Qk.WT	0.162981
11492-2	1129395	Qk.WT	0.844262
11492-2	906270	Qk.WT	0.677469
11492-2	1537650	Qk.WT	1.14945
11492-2	2516595	Qk.WT	1.88124
11492-2	1135005	Qk.WT	0.848456
11492-2	418455	Qk.WT	0.31281
11492-2	1685295	Qk.WT	1.25982
11492-2	1291575	Qk.WT	0.965498
11492-2	1139595	Qk.WT	0.851887
11492-2	2254200	Qk.WT	1.68509
11492-2	864705	Qk.WT	0.646397
11492-2	2071365	Qk.WT	1.54842
11492-2	983280	Qk.WT	0.735036
11492-2	2121600	Qk.WT	1.58597
11492-2	2287860	Qk.WT	1.71026
11492-2	1164585	Qk.WT	0.870568
11492-2	1297695	Qk.WT	0.970072
11492-2	1327530	Qk.WT	0.992375
11492-2	1557285	Qk.WT	1.16413
11492-2	1554735	Qk.WT	1.16222
11492-2	1308660	Qk.WT	0.978269
11492-2	1495320	Qk.WT	1.1178
11492-2	2117775	Qk.WT	1.58311
11492-2	1085790	Qk.WT	0.811666
11492-2	748425	Qk.WT	0.559474
11492-2	1587120	Qk.WT	1.18643
11492-2	787695	Qk.WT	0.58883
11492-2	1084770	Qk.WT	0.810904
11492-2	976140	Qk.WT	0.729699
11492-2	1565445	Qk.WT	1.17022
11492-2	792285	Qk.WT	0.592261
11492-2	1557285	Qk.WT	1.16413
11492-2	1896945	Qk.WT	1.41803
11492-2	1656225	Qk.WT	1.23809
11492-2	744090	Qk.WT	0.556233
11492-2	1684275	Qk.WT	1.25905
11492-2	1458090	Qk.WT	1.08997
11492-2	810390	Qk.WT	0.605795
11492-2	965685	Qk.WT	0.721883
11492-2	915705	Qk.WT	0.684522
11492-2	1117410	Qk.WT	0.835303
11492-2	984045	Qk.WT	0.735608
11492-2	769335	Qk.WT	0.575105
11492-2	1068450	Qk.WT	0.798704
11492-2	1882155	Qk.WT	1.40698
11492-2	792795	Qk.WT	0.592642
11492-2	1460130	Qk.WT	1.0915
11492-2	1080180	Qk.WT	0.807472
11492-2	1398165	Qk.WT	1.04518
11492-2	1289790	Qk.WT	0.964163
11492-2	1875780	Qk.WT	1.40221
11492-2	2022660	Qk.WT	1.51201
11492-2	1226805	Qk.WT	0.91708
11492-2	960840	Qk.WT	0.718262
11492-2	1412700	Qk.WT	1.05604
11492-2	2310045	Qk.WT	1.72684
11492-2	1564425	Qk.WT	1.16946
11492-2	1457580	Qk.WT	1.08959
11492-2	1014135	Qk.WT	0.758101
11492-2	782085	Qk.WT	0.584636
11492-2	1511640	Qk.WT	1.13
11492-2	1162800	Qk.WT	0.869234
11492-2	1330845	Qk.WT	0.994853
11492-2	1612110	Qk.WT	1.20511
11492-2	964155	Qk.WT	0.72074
11492-2	1730175	Qk.WT	1.29337
11492-2	2731560	Qk.WT	2.04194
11492-2	1451715	Qk.WT	1.08521
11492-2	486285	Qk.WT	0.363515
11492-2	1159740	Qk.WT	0.866946
11492-2	605115	Qk.WT	0.452345
11492-2	1639905	Qk.WT	1.22589
11492-2	1397655	Qk.WT	1.0448
11492-2	969000	Qk.WT	0.724361
11492-2	1616190	Qk.WT	1.20816
11492-2	1393065	Qk.WT	1.04136
11492-2	1511640	Qk.WT	1.13
11492-2	1053915	Qk.WT	0.787838
11492-2	2602785	Qk.WT	1.94567
11492-2	1186005	Qk.WT	0.88658
11492-2	1871700	Qk.WT	1.39916
11492-2	1055955	Qk.WT	0.789363
11492-2	1087320	Qk.WT	0.81281
11492-2	993480	Qk.WT	0.742661
11492-2	1587885	Qk.WT	1.187
11492-2	1641435	Qk.WT	1.22703
11492-2	1789335	Qk.WT	1.33759
11492-2	1752360	Qk.WT	1.30995
11492-2	1383885	Qk.WT	1.0345
11492-2	1432080	Qk.WT	1.07053
11492-2	1020255	Qk.WT	0.762676
11492-2	616845	Qk.WT	0.461113
11492-2	1506795	Qk.WT	1.12638
11492-2	2139450	Qk.WT	1.59931
11492-2	1126590	Qk.WT	0.842165
11492-2	1083240	Qk.WT	0.80976
11492-2	1786785	Qk.WT	1.33568
11492-2	1012605	Qk.WT	0.756958
11492-2	990420	Qk.WT	0.740374
11492-2	888930	Qk.WT	0.664506
11492-2	1439985	Qk.WT	1.07644
11492-2	1341300	Qk.WT	1.00267
11492-2	465375	Qk.WT	0.347884
11492-2	1644495	Qk.WT	1.22932
11492-2	997305	Qk.WT	0.74552
11492-2	1821720	Qk.WT	1.3618
11492-2	1367565	Qk.WT	1.0223
11492-2	1443300	Qk.WT	1.07892
11492-2	1471350	Qk.WT	1.09989
11492-2	579360	Qk.WT	0.433092
11492-2	2196825	Qk.WT	1.6422
11492-2	957015	Qk.WT	0.715402
11492-2	1861500	Qk.WT	1.39154
11492-2	2265930	Qk.WT	1.69386
11492-2	1524390	Qk.WT	1.13953
11492-2	642090	Qk.WT	0.479985
11492-2	1171725	Qk.WT	0.875905
11492-2	1317330	Qk.WT	0.98475
11492-2	1331610	Qk.WT	0.995425
11492-2	1559070	Qk.WT	1.16546
11492-2	1121235	Qk.WT	0.838162
11492-2	2488035	Qk.WT	1.85989
11492-2	1201815	Qk.WT	0.898399
11492-2	1615425	Qk.WT	1.20759
11492-2	1527960	Qk.WT	1.1422
11492-2	1619505	Qk.WT	1.21064
11492-2	1136280	Qk.WT	0.849409
11492-2	1917345	Qk.WT	1.43328
11492-2	754290	Qk.WT	0.563858
11492-2	1661325	Qk.WT	1.2419
11492-2	672690	Qk.WT	0.502859
11492-2	674985	Qk.WT	0.504575
11492-2	1553460	Qk.WT	1.16127
11492-2	2503335	Qk.WT	1.87133
11492-2	1642710	Qk.WT	1.22798
11492-2	947835	Qk.WT	0.70854
11492-2	1566210	Qk.WT	1.1708
11492-2	1549380	Qk.WT	1.15822
11492-2	1846710	Qk.WT	1.38048
11492-2	987615	Qk.WT	0.738277
11492-2	1125315	Qk.WT	0.841212
11492-3	837165	Qk.KO	0.62581
11492-3	25500	Qk.KO	0.0190621
11492-3	3060	Qk.KO	0.00228746
11492-3	88995	Qk.KO	0.0665269
11492-3	1059015	Qk.KO	0.791651
11492-3	114240	Qk.KO	0.0853984
11492-3	1298205	Qk.KO	0.970454
11492-3	1785	Qk.KO	0.00133435
11492-3	845070	Qk.KO	0.631719
11492-3	1146990	Qk.KO	0.857415
11492-3	1494555	Qk.KO	1.11723
11492-3	995010	Qk.KO	0.743805
11492-3	632400	Qk.KO	0.472741
11492-3	14025	Qk.KO	0.0104842
11492-3	0	Qk.KO	0
11492-3	1098795	Qk.KO	0.821388
11492-3	107355	Qk.KO	0.0802516
11492-3	495975	Qk.KO	0.370759
11492-3	1238790	Qk.KO	0.926039
11492-3	682890	Qk.KO	0.510484
11492-3	5355	Qk.KO	0.00400305
11492-3	37740	Qk.KO	0.028212
11492-3	22440	Qk.KO	0.0167747
11492-3	1333650	Qk.KO	0.99695
11492-3	1433865	Qk.KO	1.07186
11492-3	3825	Qk.KO	0.00285932
11492-3	1068450	Qk.KO	0.798704
11492-3	1705185	Qk.KO	1.27469
11492-3	27795	Qk.KO	0.0207777
11492-3	1498125	Qk.KO	1.1199
11492-3	561000	Qk.KO	0.419367
11492-3	19635	Qk.KO	0.0146778
11492-3	53550	Qk.KO	0.0400305
11492-3	754545	Qk.KO	0.564049
11492-3	67830	Qk.KO	0.0507053
11492-3	1090125	Qk.KO	0.814907
11492-3	5610	Qk.KO	0.00419367
11492-3	1099815	Qk.KO	0.82215
11492-3	1373685	Qk.KO	1.02688
11492-3	29325	Qk.KO	0.0219215
11492-3	971550	Qk.KO	0.726268
11492-3	1813560	Qk.KO	1.3557
11492-3	14280	Qk.KO	0.0106748
11492-3	2550	Qk.KO	0.00190621
11492-3	510	Qk.KO	0.000381243
11492-3	1150815	Qk.KO	0.860274
11492-3	982770	Qk.KO	0.734655
11492-3	1976505	Qk.KO	1.47751
11492-3	623985	Qk.KO	0.466451
11492-3	946815	Qk.KO	0.707777
11492-3	618375	Qk.KO	0.462257
11492-3	1101600	Qk.KO	0.823485
11492-3	21165	Qk.KO	0.0158216
11492-3	892245	Qk.KO	0.666984
11492-3	93840	Qk.KO	0.0701487
11492-3	244035	Qk.KO	0.182425
11492-3	1739865	Qk.KO	1.30061
11492-3	1530765	Qk.KO	1.1443
11492-3	510	Qk.KO	0.000381243
11492-3	1785	Qk.KO	0.00133435
11492-3	91545	Qk.KO	0.0684331
11492-3	5865	Qk.KO	0.00438429
11492-3	44115	Qk.KO	0.0329775
11492-3	1174530	Qk.KO	0.878002
11492-3	627300	Qk.KO	0.468929
11492-3	6120	Qk.KO	0.00457491
11492-3	31620	Qk.KO	0.0236371
11492-3	819060	Qk.KO	0.612276
11492-3	1519290	Qk.KO	1.13572
11492-3	11475	Qk.KO	0.00857796
11492-3	1020	Qk.KO	0.000762486
11492-3	182325	Qk.KO	0.136294
11492-3	784380	Qk.KO	0.586352
11492-3	31620	Qk.KO	0.0236371
11492-3	2218245	Qk.KO	1.65822
11492-3	2805	Qk.KO	0.00209684
11492-3	589815	Qk.KO	0.440907
11492-3	471240	Qk.KO	0.352268
11492-3	1039890	Qk.KO	0.777354
11492-3	4845	Qk.KO	0.00362181
11492-3	949110	Qk.KO	0.709493
11492-3	26010	Qk.KO	0.0194434
11492-3	405450	Qk.KO	0.303088
11492-3	2412045	Qk.KO	1.80309
11492-3	912390	Qk.KO	0.682043
11492-3	3825	Qk.KO	0.00285932
11492-3	871590	Qk.KO	0.651544
11492-3	1785	Qk.KO	0.00133435
11492-3	11220	Qk.KO	0.00838734
11492-3	2295	Qk.KO	0.00171559
11492-3	1057230	Qk.KO	0.790316
11492-3	1446105	Qk.KO	1.08101
11492-3	631635	Qk.KO	0.472169
11492-3	1530	Qk.KO	0.00114373
11492-3	1061310	Qk.KO	0.793366
11492-3	2168520	Qk.KO	1.62104
11492-3	168045	Qk.KO	0.12562
11492-3	157335	Qk.KO	0.117613
11492-3	652800	Qk.KO	0.487991
11492-3	1220175	Qk.KO	0.912124
11492-3	8160	Qk.KO	0.00609989
11492-3	465120	Qk.KO	0.347693
11492-3	765	Qk.KO	0.000571864
11492-3	649740	Qk.KO	0.485703
11492-3	1530	Qk.KO	0.00114373
11492-3	649485	Qk.KO	0.485513
11492-3	57885	Qk.KO	0.0432711
11492-3	4845	Qk.KO	0.00362181
11492-3	242760	Qk.KO	0.181472
11492-3	248880	Qk.KO	0.186047
11492-3	403410	Qk.KO	0.301563
11492-3	255	Qk.KO	0.000190621
11492-3	2040	Qk.KO	0.00152497
11492-3	223380	Qk.KO	0.166984
11492-3	17340	Qk.KO	0.0129623
11492-3	7905	Qk.KO	0.00590926
11492-3	4080	Qk.KO	0.00304994
11492-3	736185	Qk.KO	0.550324
11492-3	17850	Qk.KO	0.0133435
11492-3	993225	Qk.KO	0.74247
11492-3	1915815	Qk.KO	1.43214
11492-3	18105	Qk.KO	0.0135341
11492-4	1020	Qk.KO	0.000762486
11492-4	1178610	Qk.KO	0.881052
11492-4	1466505	Qk.KO	1.09626
11492-4	13260	Qk.KO	0.00991231
11492-4	760665	Qk.KO	0.568624
11492-4	2550	Qk.KO	0.00190621
11492-4	341955	Qk.KO	0.255623
11492-4	27030	Qk.KO	0.0202059
11492-4	940950	Qk.KO	0.703393
11492-4	1037085	Qk.KO	0.775257
11492-4	681105	Qk.KO	0.50915
11492-4	41820	Qk.KO	0.0312619
11492-4	37485	Qk.KO	0.0280213
11492-4	1282650	Qk.KO	0.958826
11492-4	740775	Qk.KO	0.553755
11492-4	985575	Qk.KO	0.736752
11492-4	1275	Qk.KO	0.000953107
11492-4	942225	Qk.KO	0.704346
11492-4	6630	Qk.KO	0.00495616
11492-4	4845	Qk.KO	0.00362181
11492-5	1621035	Qk.KO	1.21178
11492-5	64770	Qk.KO	0.0484178
11492-5	1531530	Qk.KO	1.14487
11492-5	749190	Qk.KO	0.560046
11492-5	172635	Qk.KO	0.129051
11492-5	40035	Qk.KO	0.0299276
11492-5	293505	Qk.KO	0.219405
11492-5	464610	Qk.KO	0.347312
11492-5	970275	Qk.KO	0.725315
11492-5	150705	Qk.KO	0.112657
11492-5	11220	Qk.KO	0.00838734
11492-5	35190	Qk.KO	0.0263058
11492-5	992715	Qk.KO	0.742089
11492-5	1785	Qk.KO	0.00133435
11492-5	64515	Qk.KO	0.0482272
11492-5	983535	Qk.KO	0.735227
11492-5	104040	Qk.KO	0.0777735
11492-5	297330	Qk.KO	0.222265
11492-5	80835	Qk.KO	0.060427
11492-5	30855	Qk.KO	0.0230652
11492-5	115515	Qk.KO	0.0863515
11492-5	82620	Qk.KO	0.0617613
11492-5	285600	Qk.KO	0.213496
11492-5	813195	Qk.KO	0.607892
11492-5	94095	Qk.KO	0.0703393
11492-5	43350	Qk.KO	0.0324056
11492-5	61710	Qk.KO	0.0461304
11492-5	257040	Qk.KO	0.192146
11492-6	1734510	Qk.WT	1.29661
11492-6	1505010	Qk.WT	1.12505
11492-6	151470	Qk.WT	0.113229
11492-6	2189175	Qk.WT	1.63648
11492-6	27285	Qk.WT	0.0203965
11492-6	2058360	Qk.WT	1.5387
11492-6	1585080	Qk.WT	1.1849
11492-6	585990	Qk.WT	0.438048
11492-6	1297440	Qk.WT	0.969882
11492-6	1872210	Qk.WT	1.39954
11492-6	1472625	Qk.WT	1.10084
11492-6	744855	Qk.WT	0.556805
11492-6	33405	Qk.WT	0.0249714
11492-6	589050	Qk.WT	0.440335
11492-6	1760520	Qk.WT	1.31605
11492-6	1250775	Qk.WT	0.934998
11492-6	998325	Qk.WT	0.746283
11492-6	2148630	Qk.WT	1.60618
11492-6	1915815	Qk.WT	1.43214
11492-6	853740	Qk.WT	0.638201
11492-6	54825	Qk.WT	0.0409836
11492-6	1868640	Qk.WT	1.39687
11492-6	1845945	Qk.WT	1.37991
11492-6	934065	Qk.WT	0.698246
11492-6	1745985	Qk.WT	1.30518
11492-6	1798005	Qk.WT	1.34407
11492-6	1214565	Qk.WT	0.90793
11492-6	1209975	Qk.WT	0.904499
11492-6	1995630	Qk.WT	1.4918
11492-6	981750	Qk.WT	0.733892
11492-6	2036175	Qk.WT	1.52211
11492-6	1611600	Qk.WT	1.20473
11492-6	2059635	Qk.WT	1.53965
11492-6	1754655	Qk.WT	1.31167
11492-6	2102730	Qk.WT	1.57186
11492-6	1569270	Qk.WT	1.17308
11492-6	1051110	Qk.WT	0.785742
11492-6	1871955	Qk.WT	1.39935
11492-6	1178865	Qk.WT	0.881243
11492-6	2334270	Qk.WT	1.74495
11492-6	838440	Qk.WT	0.626763
11492-6	1392555	Qk.WT	1.04098
11492-6	1043715	Qk.WT	0.780213
11492-6	2152200	Qk.WT	1.60884
11492-6	1128885	Qk.WT	0.843881
11492-6	1473900	Qk.WT	1.10179
11492-6	1357620	Qk.WT	1.01487
11492-6	780045	Qk.WT	0.583111
11492-6	1184475	Qk.WT	0.885437
11492-6	2450295	Qk.WT	1.83168
11492-6	1737060	Qk.WT	1.29851
11492-6	1031475	Qk.WT	0.771064
11492-6	1188555	Qk.WT	0.888486
11492-6	981240	Qk.WT	0.733511
11492-6	684165	Qk.WT	0.511437
11492-6	347055	Qk.WT	0.259436
11492-6	891990	Qk.WT	0.666794
11492-6	1235730	Qk.WT	0.923751
11492-6	1416525	Qk.WT	1.0589
11492-6	985065	Qk.WT	0.736371
11492-6	1282905	Qk.WT	0.959016
11492-6	1539435	Qk.WT	1.15078
11492-6	2015775	Qk.WT	1.50686
11492-6	1551420	Qk.WT	1.15974
11492-6	1194930	Qk.WT	0.893252
11492-6	1610070	Qk.WT	1.20358
11492-6	1507305	Qk.WT	1.12676
11492-6	1177080	Qk.WT	0.879909
11492-6	1474665	Qk.WT	1.10236
11492-6	1533825	Qk.WT	1.14659
11492-6	2005320	Qk.WT	1.49905
11492-6	742050	Qk.WT	0.554708
11492-6	1099305	Qk.WT	0.821769
11492-6	881025	Qk.WT	0.658597
11492-6	1321665	Qk.WT	0.987991
11492-6	1876545	Qk.WT	1.40278
11492-6	1505520	Qk.WT	1.12543
11492-6	155295	Qk.WT	0.116088
11492-6	1163565	Qk.WT	0.869806
11492-6	1002915	Qk.WT	0.749714
11492-6	1186515	Qk.WT	0.886961
11492-6	1190340	Qk.WT	0.889821
11492-6	1495575	Qk.WT	1.11799
11492-6	1448910	Qk.WT	1.08311
11492-6	1466760	Qk.WT	1.09645
11492-6	1277295	Qk.WT	0.954823
11492-6	1298205	Qk.WT	0.970454
11492-6	1337730	Qk.WT	1
11492-6	1388475	Qk.WT	1.03793
11492-6	1856400	Qk.WT	1.38772
11492-6	2386035	Qk.WT	1.78364
11492-6	1272195	Qk.WT	0.95101
11492-6	1370625	Qk.WT	1.02459
11492-6	1201050	Qk.WT	0.897827
11492-6	1121745	Qk.WT	0.838544
11492-6	2195805	Qk.WT	1.64144
11492-6	1659540	Qk.WT	1.24056
11492-6	923865	Qk.WT	0.690621
11492-7	87975	Qk.KO	0.0657644
11492-7	6120	Qk.KO	0.00457491
11492-7	1140105	Qk.KO	0.852268
11492-7	317475	Qk.KO	0.237324
11492-7	793050	Qk.KO	0.592833
11492-7	1212780	Qk.KO	0.906596
11492-7	1020	Qk.KO	0.000762486
11492-7	921060	Qk.KO	0.688525
11492-7	1103640	Qk.KO	0.82501
11492-7	175185	Qk.KO	0.130957
11492-7	1247460	Qk.KO	0.93252
11492-7	1099305	Qk.KO	0.821769
11492-7	1281120	Qk.KO	0.957682
11492-7	1478745	Qk.KO	1.10541
11492-7	1140360	Qk.KO	0.852459
11492-7	137445	Qk.KO	0.102745
11492-7	825435	Qk.KO	0.617042
11492-7	1269900	Qk.KO	0.949295
11492-7	9945	Qk.KO	0.00743424
11492-7	150450	Qk.KO	0.112467

## Sheet: Figure 4D-G
Figures 4D, 4E, 4F and 4G source data are from Table S3

## Sheet: Figure 5
Figure 5A source data is Table S5
Figure 5B source data is Table S3, dervied from using Cell-Type Specific Expression Analysis (http://genetics.wustl.edu/jdlab/csea-tool-2/). Code is publicly available at http://genetics.wustl.edu/jdlab/psi_package/

## Sheet: Figure S1
Figure S1
									Ladder:
x_pixellocation	igg	noxl	rnase_50	rnase_100	rnase_200	rnase_400			kDa	x_pixellocation
1	2976.66	2479.64	5228.72	8581.87	9974.74	10885.2			10	29
2	3115.95	2631.59	5466.41	8617.91	10250.2	11214.6			15	76
3	3109.62	2736.43	5279.88	8944.82	10589.4	10977.2			20	153
4	3097.87	2722.32	5497.3	9342.31	10523.7	10587.4			25	222
5	2968.15	2862.56	5631.08	9217.57	10396	10749.7			37	402
6	2886.97	3055.4	5718.23	9357	10677.6	11281.4			50	554
7	2978.47	3258.19	5604.43	9299.55	10674.7	11385.6			75	739
8	3021.75	3234.74	5642.84	9366.87	10677.7	11199.9			100	847
9	3043.05	3300.76	5863.38	9467	10545	11334.3			150	955
10	3283.38	3477.41	6004.05	9428.81	10392.1	11540.6			250	1038
11	3290.76	3592.53	5793.57	9445.28	10379.2	11608.8
12	3303.89	3666.22	5767.7	9491.16	10688.3	11907.8
13	3407.33	3659.94	5904.73	9983.19	10942.9	11969.6
14	3526.1	3915.99	5970	10522.6	10711.3	12138.7
15	3562.57	3906.9	5958	10443.6	10225.7	11969.6
16	3371.47	3639.76	6116.37	10589.6	10249.7	12208.3
17	3337.71	3794.57	5990.41	10441.5	10697.3	12936.9
18	3568.56	3752.07	6053.88	10559.1	10908.7	13157.1
19	3690.95	3688.66	6155.89	10530.1	10762.8	13241
20	3779.77	4171.05	6264.96	10574	10883.4	13460.3
21	3656.89	4314.91	6338.22	10506	11067.7	13406.5
22	3731.31	4210.49	6452.83	10269.9	10771.5	13438.6
23	3651.09	4187.65	6312.9	10203.3	10753	13595.5
24	3848.54	4232.19	6105.01	9833.95	10864.7	13666.4
25	4070.2	4409.54	6244.54	9990.28	10655.2	13514.2
26	3927.21	4352.35	6381.09	10131.7	10404.2	13322.7
27	3345.43	4291.89	6404.67	10495.4	10666.5	13759.4
28	3240.14	4271.55	6310.09	10840.9	10709.8	14436.2
29	3113.12	4129.27	6269.2	10618	10429.6	14116.8
30	3028.99	3917.8	6437.51	10641	10134.4	13691.9
31	2997.08	3710.17	6518.99	10501.1	10025.6	13483.7
32	3180.97	3778.48	6670.16	10587.6	10313.9	13300.2
33	3256.41	3904.55	6475.25	10327.3	10832	13148.9
34	3573.99	4153.01	6497.69	10009.7	10729.1	13182.8
35	3675.99	4034.04	6531.72	9757.49	10486.1	13117.5
36	3670.65	3935.89	6592.02	9472.56	10247.2	12860.1
37	3632.45	4121.92	6540.47	9423.13	10008.3	12925.9
38	3569.76	4163.46	6527.72	9210.72	9610.78	13022
39	3523.79	4184.65	6542.97	9244.93	9400.91	13343.1
40	3527.34	4171.56	6451.11	9553.99	9628.48	13188.2
41	3329.04	4101.31	6499.97	9966.52	9697.11	13150.9
42	3384.84	4017.33	6390.13	9978.07	9675.18	13276.2
43	3574.07	4179.12	6638.61	9908.92	9511.38	13417.5
44	3724.93	4260.84	6572.85	9612.36	9486.27	13346.9
45	3494.25	4211.01	6559.44	9630.25	9461.9	13020.9
46	3381.93	3997.77	6402.41	9713.59	9381.9	12673.6
47	3266.85	3902.03	6512.42	9384.39	9438.16	12021.1
48	3234.2	3846.29	6345.85	9135.56	9213.18	11540.1
49	3208.02	3736.28	6483.6	9372.78	9192.06	11521.2
50	3126.77	3681.99	6572.63	9321.19	9116.47	11453.5
51	3125.53	3710.01	6419.83	9137.93	9514.02	11648.4
52	3130.44	3747.68	6434.24	9146.55	9500.02	11549.4
53	3145.64	3786.93	6435.75	8811.4	9374.81	11121.8
54	3295.84	3806.65	6701.78	8743.64	9285.59	10788.3
55	3341.89	3786.23	6549.52	8552.53	9520.31	10911
56	3170.52	3788.28	6586.85	8636.9	9278.95	10862.6
57	2871.34	3791.68	6658.95	8711.79	9223.21	10753.1
58	2758.1	3849.27	6534.58	8925.86	9622.46	10886.8
59	2747.28	3600.01	6733.1	8840.6	10169.6	11099.5
60	2930.99	3648.33	6991.89	9061.77	10499.5	11294.9
61	3050.13	3502.64	6659.64	9155.57	10581.7	11009.9
62	3086.62	3521.89	6564.26	9257.6	10371.2	10490.5
63	2918.6	3685.37	6458.28	9420.61	10212.7	10290.6
64	2982.98	3750.3	6392.57	9518.81	10129.7	10205.8
65	3015.97	3833.36	6704.33	9265.7	10014	10200
66	2758.03	3913.89	7056.42	8651.47	9959.37	10295.7
67	2734.83	3803.14	6698.07	8325.16	10106.6	10387.5
68	2948.21	3656.91	6442.64	8540.29	10333.5	10286.8
69	3060.76	3509.02	6189.99	8351.35	10257.8	10246.4
70	3189.51	3344.69	6369.38	8426.05	9923.77	10388
71	2914.9	3319.22	6297.04	8655.05	9830.76	10023.8
72	2680.17	3354.42	5841.28	8613.94	9748.89	9911.56
73	2419.21	3264.86	5766.77	8590.54	9440.13	10308.1
74	2500.18	3304.61	5940.39	8867.91	9552.52	10461.2
75	2642.81	3269.84	6045.86	8693.89	10235.7	10215.7
76	2598.47	3301.46	6003.57	8407.96	10540	9974.98
77	2552.81	3598.11	6079.73	8364.81	10509.2	9947.27
78	2471.65	3673.26	6112.52	8122.81	10253.4	10017.1
79	2335.43	3613.8	5812.41	8030.09	10123.9	10028.7
80	2438.15	3589.28	5743.62	8013.43	9897.14	10066.9
81	2657.49	3711.06	5833.2	7946.62	10059	10024.8
82	2486.53	3739.79	6006.32	7747.53	10303.1	10318.5
83	2455.43	3848.87	5993.26	8002.3	10469.7	10200.1
84	2619.81	3960.49	5674.81	8059.16	10102	10002
85	2813.27	3944.61	5764.83	8335.44	10113.4	10427.9
86	2438.16	3750.04	6054.84	8255.07	10145.6	10393.1
87	2148.88	3632.49	5863.95	8241.2	10317.6	10166.9
88	2153.45	3563.57	5369.76	8457.17	10413.5	10173.9
89	2353.62	3486.56	5379	8283.22	10447.5	10230
90	2564.7	3375.39	5543.13	8154.56	10622.9	10104.8
91	2469.93	3244.37	5612.32	7984.24	10648.3	9780.57
92	2322.1	3239.8	5699.34	7821.95	10758.7	10146.4
93	2321.89	3419.17	5781.07	7919.6	10702.9	10271.1
94	2386.53	3379.72	5797.33	8037.12	10452.9	10430.5
95	2438.01	3647.69	6154.87	8268.04	10623.5	10483.4
96	2297.97	3562.35	6091.78	7946.57	10665.2	10395.5
97	2284.62	3561.19	5847.84	7786.37	10577.8	10547.6
98	2215.62	3581.27	5921.98	7639.27	10538.6	10668.4
99	2383.45	3639.29	6045.37	7879.94	10499.1	10288.9
100	2353.07	3892.24	5753.51	7979.57	10126.4	9909.26
101	2499.06	3750.01	5465.91	8092.65	10073.5	9923.75
102	2623.03	3738.19	5386.93	8384.66	10272.4	10036.8
103	2543.73	3789.73	5550.4	8284.17	10178	9988.09
104	2388.3	4043.46	5715.1	8259.89	10477.1	9776.49
105	2479.28	3904.24	5981.11	8056.63	10308.7	9994.86
106	2238.21	3814.55	6399.11	8131.67	9957.34	10127.2
107	2108.57	3577.34	6432.51	8198.39	9885.08	10055.9
108	1885.6	3384.42	6375.6	8165.44	9539.74	10121.7
109	1813.49	3354.68	6325.43	8099.03	9552.62	9689.15
110	1776.78	3107.52	6241.05	7946.75	9702.81	9251.19
111	1722.62	3143.78	6115.42	7657.18	10039	9388.9
112	1779.45	3359.72	6244.11	7709.23	10449.6	9524.16
113	2063.39	3647.79	6068.04	7620.1	10833.8	9726.22
114	2192.69	3832.19	5876.26	7590.76	10823.8	10072.1
115	2279.06	3738.45	5945.53	7622.68	10509.5	10135.1
116	2397.62	3538.26	6154.83	8068.17	10289.1	10223.8
117	2480.41	3556.97	6278.95	8306.06	10050.7	10386.5
118	2416.84	3712.36	6305.4	8187.67	10177.4	10195.7
119	2503.61	3824.25	6263.64	8272.02	10272	10159.6
120	2578.98	3679.89	6266.8	8283.24	10410.2	10353.1
121	2538.01	3517.54	6374.24	8069.33	10468.2	10769
122	2328.64	3487.93	6392.8	7899.26	10359.8	11040
123	2361.44	3733.06	6131.72	7889.56	10159.2	10643.9
124	2367.05	3762.98	6140.95	7707.03	10312.8	10221.1
125	2310.16	3630.41	6021.37	7740.61	10514.2	10093.3
126	2404.2	3369.24	5923.33	7550.81	10482.7	10542.3
127	2704.91	3431.5	5913.18	7395.68	10395.1	10428.9
128	2527.05	3449.83	5814.29	7308.4	10402.8	10544.8
129	2245.73	3674.56	5931.46	7589.53	10415	10568.1
130	2104.03	3575.59	6148.37	7593.65	10019.9	10760.9
131	2228.33	3348.91	5949.93	7401.82	9763.21	10509.7
132	2303.86	3415.79	5999.86	7713.36	9622.03	10226.3
133	2285.56	3562.24	6080.95	7936.87	9904.92	10552.2
134	2511.87	3570.88	5909.6	8069.36	10041.1	10481.4
135	2543.41	3573.77	5983.74	8193.47	10336.3	10309.7
136	2603.28	3526.78	6105.76	8445.23	10647.2	9945.38
137	2843.76	3528.22	5915.13	8557.87	11091.3	10254.4
138	2672.04	3532.24	5759.93	8331.56	11164.4	10042.6
139	2507.51	3550.07	6108.74	8433.08	11278.2	10162.2
140	2561.39	3481.94	6143.21	8398.66	11239.4	10456.2
141	2655.18	3826.26	6392.63	8400.46	11351.6	10816.3
142	2472.33	3604.39	6714.2	8292.95	11306	10829.1
143	2461.61	3614.22	6742.79	8204.01	11246	10783.5
144	2154.39	3904.3	6808.27	8222.65	11257.4	10660.5
145	2114.88	4064.77	6768.97	8264.87	10823.2	10757
146	2068.94	4003.98	6523.88	8436.25	10968.8	10929.6
147	2251.52	3924.17	6608.1	8332.52	11203.8	11054.2
148	2261.06	3890.6	6569.71	8168.4	11371.3	10796.6
149	2191.96	3625.87	6503.97	8141.81	11546.4	10870.2
150	2305.85	3481.09	6382.18	8173.96	11812.9	11051.2
151	2286.65	3706.59	6501.43	8200.24	11903.4	10951.9
152	2202.57	3755.39	6833.27	8255.67	12147.8	10989.1
153	2210.97	3706.06	6916.11	8183.43	12046.2	10870.7
154	2124.96	3555.7	6994.72	8126.72	12007.8	10874.9
155	2100.1	3254.39	6874.56	7895.36	11766	11054.4
156	2156.27	3242.49	6655.14	8219	11827.8	11324.7
157	2160.97	3208.62	6705.66	8358.88	12135.8	11141.5
158	2264.64	3416.09	6845.5	8218.78	12239.3	11026.7
159	2415	3766	6725.29	8493.61	12377.7	11638.8
160	2510.83	3782.98	6688.95	8780.34	12583.6	11598.1
161	2451.43	3789.15	6617.3	8729.95	12539.9	11451.8
162	2325.88	3797.9	6676.16	8899.35	12861.6	11222.5
163	2303.79	3617.39	6752.66	8920.03	13476.7	11287.3
164	2352.6	3657.96	6982.45	8788.54	13445.8	11433.2
165	2334.15	3829.91	7242.32	8646.3	13336.4	11645.7
166	2270.74	3922.16	7093.25	8516.13	13268.7	11603.1
167	2379.04	3705.44	6783.82	8399.62	13210	11829
168	2682.99	3492.29	6755.54	8182.97	13156.6	11747.9
169	3088.34	3531.99	6776.82	8372.7	13218.7	11964
170	3197.55	3602.7	6734.78	8297.34	13162.8	11966.3
171	3215.74	3498.69	6955.61	8360.88	13179.2	11944.5
172	3222.01	3536.04	7399.51	8443.6	12916.7	11945.4
173	3344.46	3585.09	7211.63	8417.07	12663.1	12201
174	3294.2	3726.78	7080.34	8471.97	12527.3	12481.6
175	3092.32	4063.87	7202.04	8429.01	13061.5	12541.2
176	2803.31	4050.35	7021.3	8569.33	13360.2	12367.3
177	2670.43	4058.86	6937.32	8572.22	13589	12129.9
178	2609.51	4004.49	7119.12	8474.15	13501.2	12334.5
179	2564.02	3980.88	7377.32	8624.99	13514.3	12865.7
180	2740.33	4082.27	7543.2	8967.44	13373.8	12927.8
181	2799.62	4321.29	7442.37	8960.53	13272.6	13050.9
182	2637.9	4044.02	7417.03	9028.23	13128.9	13224.8
183	2618.84	4081.11	7460.58	9056.45	13476.6	13690.7
184	2625.17	4067.91	7242.59	9113.72	13326.8	14107.1
185	2542.28	4003.38	7277.33	8854.69	13326.1	13898.8
186	2493.53	3906.67	7168.58	8980.26	13683.3	13396.4
187	2606.85	3763.26	7315.99	9074.91	13783.2	13276.1
188	2802.25	3523.97	7338.66	9309.9	13975.1	13279.4
189	3117.17	3452.52	7246.91	9626.87	14129.3	13646.1
190	3180.61	3958.59	7262.51	9655.84	14192.8	13888.5
191	3211.44	4032.17	7102.19	9365.16	14154.4	13992.9
192	3009.49	3982.31	6913.72	9298.2	14046.4	13783.2
193	3077.98	3807.06	7254.92	9162.98	14131.2	13808.2
194	3277.46	3971.46	7460.54	9177.72	14635.4	14143.3
195	3529.03	4233.68	7376.66	9692.55	14359.1	14201.5
196	3564.1	4378.53	7344.34	9753.96	14135.2	13944.6
197	3493.55	4271.41	7461.01	9544.37	13894.2	14078.6
198	3293.51	4056.06	7371.89	9311.56	13823.8	14468.8
199	3290.47	4087.47	7585.23	9201.81	13796.3	14915.4
200	3494.83	4169.13	7796.78	9282.04	14004	15198.8
201	3692.78	4192.78	7580.77	9847.04	14223.8	15155.6
202	3705.65	4007.73	7688.46	9949.25	14468.7	15311.7
203	3921.23	3889.68	7683.96	9710.17	14692.2	15447
204	4044.85	3835.21	7551.49	9765.27	14931.7	15553.2
205	4228.39	3855.56	7679.96	9677.46	15048.9	15596.1
206	4117.46	4039.2	7418.45	9885.52	15178.7	15542.8
207	4168.82	4097.18	7382.67	10037	15108.2	15656.5
208	3950.51	3994.46	7481.33	9886.96	15431.1	15682.4
209	3840.22	3774.92	7695.63	9227.2	14909.9	15949.5
210	3912.13	3878.07	7620.41	9169.43	14695.5	16130.2
211	4048.73	4257.58	7987.15	9369.47	14325.1	15645.1
212	4128.59	4460.93	8328.1	9771.71	14723	15343.1
213	4052.86	4203.43	8025.4	9944.26	14956.8	15511.8
214	4078.62	4158.1	7901.49	10089.4	15038.8	15621.6
215	4139.97	4275.7	8107.49	10174.7	15156.5	15499.8
216	4010.03	4107.62	8328.48	10180.3	15624.3	15530.6
217	4175.18	4100.57	8760.85	10512.2	16183.2	15274.1
218	4176.52	4213.39	9055.99	10742.9	16717	15204.8
219	4333.26	4273.48	9208.71	10910.2	17332.6	15461.9
220	4326.04	4463.37	9182.67	11172.6	17910.7	15796.7
221	4197.02	4728.59	9532.53	11135	17793.7	15971.1
222	4420.12	4820.84	9886.5	10996.8	18103.9	15876.2
223	4629.25	4977.33	9407.93	11362.6	18594.5	16480.8
224	4663.69	4629.4	8922.24	11502.7	18198.6	16812.9
225	4587.62	4576.34	9228.76	11435.1	18684.6	16719.5
226	4383.16	4729.86	9492.83	11127.2	19071.2	16826.2
227	4082.15	5040.01	9645.28	10989.1	19191.8	16284.6
228	4350.07	5095.11	9628.28	11215.6	19565.7	15950.7
229	4416.94	4782.46	9783.16	11382.2	20345.9	16221.8
230	4026.31	4653.37	9941.05	11280.6	20867	17106.7
231	3722.46	4674.52	9708.04	11112.7	21408.4	17878.4
232	3743.61	4838.97	9520.85	11146.5	22119.6	18336.2
233	3895.32	4770.5	9460.96	11400.8	22607.6	18746.1
234	4038.36	4590.46	9369.47	11300.2	22749.6	18874.3
235	4066.63	4385.4	9275.24	11548.8	23007.5	18850
236	3945.37	4227.62	8909.92	11839	23554.9	18578.2
237	4044.72	4445.05	9161.26	11917.5	23777.9	19083.7
238	4038.86	4505.92	9444.25	11731.2	24484.7	19815.3
239	3955.68	4656.04	9401.95	11993.4	24339.5	20807.4
240	3652.78	4506.35	9454.5	11873.6	24341.4	21218.2
241	3280.06	4184.01	9535.89	11812.5	24394.8	21276.2
242	3200.53	4406.24	9286.63	11920.3	24085.1	21587.4
243	3297.02	4406.36	9169.13	11939.2	23967.6	21769.1
244	3387.6	4368.86	8919.08	11728.6	24286.5	22196.3
245	3217.35	4180.92	8918.99	11907.6	24360.3	22240.5
246	3154.52	4004.31	9314.65	11798.7	24357.3	22421.2
247	3232.91	4170.67	9239.99	11150.9	24516.2	22446.2
248	3265.03	4230.57	9120.67	10603.8	24479	22443.7
249	3383.21	4337.17	9061.71	10750.4	23980.9	22804.1
250	3235.53	4271.11	9022.88	10644.2	24005.9	22559
251	3235.96	4089.68	9054.66	10576.4	23641	22197.9
252	3148.29	4011.3	8697.83	10559.1	23483.5	22216.8
253	3322.16	3805.06	8659.24	11026.6	22811.9	22434
254	3334.52	3866.84	8739.63	10942.5	22454.9	21950.8
255	3414.28	3986.67	8431.52	10911.1	22374.4	21439.6
256	3497.44	4139.27	8420.48	10680	22060.3	21036.1
257	3508.98	4335.66	8742.64	10555.5	21990.5	21106.4
258	3268.9	3981.11	8975.37	10651.5	21665.5	20704.7
259	3234.29	3681.16	9115.04	10575.9	20629.4	20588.2
260	3022.48	3697.78	8866.13	10633.4	20162.3	20407.5
261	2795.55	3583.55	8695.39	10696	20391.2	20032.7
262	2919.05	3595.32	8427.33	10935.6	20545.1	19424.8
263	3162.46	3729.43	8851.9	10977.1	20951.4	19500.9
264	3407.73	4076.04	9437.38	10816.3	21769.8	19869.9
265	3442.39	3855.22	9891.94	10840.9	22157.8	20464.9
266	3391.66	4092.85	9904.44	11069.9	22121.9	20513.3
267	3215.47	4081.8	9465.3	10935.3	21773	20277
268	3247.42	4097.24	9060.82	10666.4	21455.8	19796.9
269	3260.25	4313.12	8854.69	10421	21587.8	19694.2
270	3481.37	4194.52	8905.03	10261.2	21192.3	19757.4
271	3570.95	4079.72	9115.67	10231.7	20889.2	19882.6
272	3386.61	4188.44	9375.48	10095.5	21067.7	19719.1
273	3407.25	4171.26	9353.16	10259.4	21409.4	19389.9
274	3527.55	4000.81	9538.33	10152.9	21782.3	19087.6
275	3546.92	4171.03	9930.41	9737.78	21717.6	19205.3
276	3451.5	4213.64	10277	9580.28	21706.2	19272.3
277	3522.74	4378.32	10690.6	9863.11	21597.8	19003.4
278	3178.86	4508.29	10686.1	10206.2	21560.9	18291.4
279	3008.56	4341.01	10358.2	10131.4	21293.8	18127.4
280	3194.23	4020.74	10248.6	10039.7	21148.7	18074
281	3236.3	4270.13	10344.1	10335.6	21601	18377.1
282	3087.63	4169.9	10480.1	10606.9	21361.5	18753.5
283	3115.45	4050.01	10282.8	11184.6	20820.5	19212.9
284	3326.1	4120.39	10097.8	11531.4	21351.5	19070
285	3152.14	4116.85	10124.4	12064.3	21888.4	18837.1
286	2986.77	4171.05	10027	12307.6	21956.5	18842
287	3050.91	4411.66	10018.5	12101.1	22112.6	18604.2
288	2811.68	4334.64	10553.1	12353.8	22504.6	18235.2
289	2786.08	4292.3	10422.3	12295.4	22848.9	18059.5
290	2870.81	4111.74	10532.6	11909.9	22957.4	18196.7
291	2924.92	3853.65	10397.9	12044	22232.6	18608.7
292	3061.03	3873.74	10375.8	12157.5	21705.4	19575
293	3130.95	4196.96	10346.4	12199.2	21598.5	19471.4
294	3066.18	4118.68	10122.7	12291.2	21339.1	19183
295	3152.12	3740.45	10223.8	11918	21050.7	19198
296	3240.86	3727.48	10216.1	11506.7	21046.7	19119.4
297	3164.78	3659.33	10227.7	11531.6	21470	18713.5
298	3245.6	3803.45	10023.1	11762.4	21808.1	18636.2
299	3351.15	3906.14	10140.2	12159.2	22182	18668.4
300	3535.38	3968.91	10313.3	12424.5	23079.1	19162.3
301	3782.19	3766.37	10637.4	12508.9	23593.5	19850.7
302	3687.81	3837.08	10915	12342.3	23484.1	19976.7
303	3565.42	3897.87	10942.6	12087.1	23239.4	20115.5
304	3358.87	3765.54	10603.1	12425.3	23010.2	19715.4
305	3065.75	3676.15	10634.3	12524.8	22923.6	19910
306	3341.45	3778.2	10521.7	12236.7	23196.5	19544.5
307	3794.17	3998.52	10270.3	11930.5	23609.1	19114.4
308	3758.66	3786.2	9913.23	11695.7	23676.8	19354.1
309	3687.12	3993.71	9874.48	12122.2	23224.3	19952.4
310	3738.91	4328.22	9889.66	12528.5	23445.8	19984.2
311	3745.73	4528.2	10161.2	12361.1	24118.5	20295.2
312	3689.61	4163.03	10727.3	12181.6	23940.8	20392.2
313	3871	4172.84	11190.6	12413.4	23850.8	20504.5
314	3884.83	4291.46	11442.2	12140.3	24176.1	20677.2
315	3804.22	4542.87	11448.7	11872.4	24060.8	21075.4
316	3819.36	4485.91	11479.1	11558.3	24296	21186.8
317	4322.7	4216.7	11373.4	12043.1	24472	20888.5
318	4279.52	4301.64	11421.6	12301.3	24517.5	21097.8
319	4252.59	4522.5	11642.1	12509.4	24021.9	21306.5
320	4224.3	4650	12223.9	12735.2	23688.7	21210.9
321	4460.88	4546.72	12443.9	12905.8	24171.2	21144
322	4495.89	4235.82	12503.5	12829.2	24529.7	20917.7
323	4520.74	4294.94	11787.1	12719.1	24583.8	20881.6
324	4676.81	4484.97	11256.9	12663.4	24733.7	21167.7
325	4813.64	4527.54	11937.4	12770.4	24826.8	21344.9
326	4639.77	4335.18	12542.4	12868.1	25143.4	20968.2
327	4674.05	4386.8	12550.5	12784.5	25144.5	21081.1
328	4714.45	4510.21	12622.3	12931.2	24805.5	21374.8
329	4731.83	4448.59	12915	12823.9	24438.4	21100.1
330	4796.43	4348.07	13118.2	12790.3	24794.3	20613.2
331	5007.71	4394.59	13460.5	12819.7	25239.8	21168.5
332	4909.6	4501.68	13243.9	13070.3	25171.7	21609
333	4922.13	4995.94	13156.3	13784	25404.2	21510.1
334	4989.26	5000.84	13146	13773.8	25348.8	21515.2
335	4915.02	4855.65	13288.7	13629	25047	21980.3
336	4650.3	4773.81	13123.3	13645.2	24460.3	22128.3
337	4648.54	4641.72	13544.4	13079.5	24089.1	22134.1
338	4750.73	4916.83	13436.1	12884.2	24421.4	22036.1
339	4886.39	5022.44	13476.6	13013.1	25091.2	22046.7
340	5093.03	4960.47	13632.2	13382.1	25297.2	21985
341	5437.3	4842.37	13786.2	13819.8	25273.6	22078.1
342	5427.09	5385.73	13730.1	14312.2	25607.5	22047
343	5359.18	5360.79	13354.5	14624.7	26700.9	22520.3
344	5742	5393.74	12961.5	14500.5	27126.9	22967.9
345	5411.98	5479.02	13083.3	14633.4	27172	23085
346	5219.96	5497.25	13341.6	14842.6	27439.1	22927.1
347	5107.95	5618.87	13696.1	14737.7	27724.4	22726.8
348	4581.32	5735.43	13805.8	14807.9	27626	22632.3
349	4346.53	5616.79	14097.6	14931.1	27307.6	23060.2
350	4369.06	5474.8	14001.4	14919.6	27687.9	23546
351	4447.27	5539.97	13917.4	15090.4	27793.1	23758.8
352	4304.95	5353	13571.3	15254.7	28838.6	24447.5
353	3895.86	5502.76	13485.3	14969.2	30128.8	24493.3
354	3875.85	5473.32	13675.6	14721.9	30407.3	24281.1
355	3839.63	5235.88	13333.3	14849	30345.6	24032.3
356	3963.25	5246.06	12809.3	15040.1	30593.3	23821.6
357	4270.76	5421.76	12671.7	14727.6	31173.9	23983.3
358	4050.74	5459.29	12397.2	14518.4	31862	24213.7
359	4020.07	5235.33	12553.5	14470.7	31871.6	24538.1
360	3796.26	5046.69	13025.2	14489.7	32276.6	25610
361	3558.8	5025.24	12945.2	14455.3	32586.8	25355.3
362	3870.28	5005.32	12850.2	14575.8	33288	24792.7
363	3941.21	5015.23	13073.9	14736.5	33609.3	25352.1
364	3693.39	5021.16	12830.6	14660.5	33037.3	26047.7
365	3513.16	4972.76	12489.9	14248.4	32816.8	26596.9
366	3373.95	5144.35	12290.1	14383.8	32224.8	26655.5
367	3370.7	5026.59	12521.9	14617.4	31675.1	26018.6
368	3472.02	4823.27	12638	14461.7	31891.2	25917.1
369	3391.96	4764.36	12270.6	14178.1	31989.8	25794.5
370	3290.37	4622.15	11971.2	13987.6	31069.7	25934.7
371	3135.22	4927.39	11784	13668	30052.2	25913
372	3416.44	5027.49	11594.8	13848.8	30480.1	25954.7
373	3572.3	5085.04	11462.1	14102.4	30507.4	25493.2
374	3768.7	5052.97	11483.2	13847.1	30854.5	25005
375	3855.26	5105.48	11798.4	13501.7	30154.5	25361.2
376	3568.99	5032.91	12206.5	13523.1	29464.5	25703.1
377	3597.31	5062.54	11943.1	13517.9	28879.6	25354.9
378	3646.9	5559.28	11756	13642	28910.6	24547.8
379	3497.89	5712.36	12285.9	13969.1	28525.2	24613.1
380	3631.1	5672.54	12449.9	13738.7	28189.8	24358
381	3799.14	5491.6	12307.6	13341.9	27965.8	24521.3
382	3981.71	5313.55	12402.7	13155.3	28303.9	25181.2
383	4024.5	5551.12	12556.6	13538.1	28558.4	25526.6
384	3921.58	5708.04	12789.4	13998	28775.7	25496.3
385	3834.79	5951.72	12572.4	13655.9	28782.9	25316.3
386	3907.03	5559.45	12298.5	13427.2	28692.9	24828.6
387	4127.11	5633.74	12294.6	13475.3	28370.6	24450.7
388	4109.41	5747.75	12228	13266.8	28756.2	23600.4
389	4238.69	5766.46	12791.1	13440.8	28742.2	23796.8
390	4211.89	5740.32	13230.3	14176.8	29003.7	24420
391	3998.68	5733.44	13320.8	14737.5	28827.8	24737.2
392	3932.98	6110.53	13176.2	15054.1	28773.6	24826.7
393	4105.68	6404.04	13511.6	15353.6	29207.1	24643.6
394	4134.29	6338.78	14046	15426.4	29383.6	24497.5
395	4063.06	5934.45	13969.1	15597.2	29685.1	24362.2
396	4276.33	5790.23	13918.1	15544.8	29968.7	24160.7
397	4147.29	5851.08	14218	15401.5	29824.2	24443.7
398	4016.56	5789.78	14501.8	15407.6	29632.2	24179.7
399	4042.74	5610.28	14795.2	15358.7	29369.2	24668.3
400	3961.29	5986.32	14927.8	16216.6	29486.2	25161.7
401	4068.44	5962.2	15846.7	17068.2	30048.9	25098.2
402	3946.83	5922.2	16371.2	17089.5	31051.7	25375.3
403	3865.26	5848.4	16166.1	16390.4	31574.4	26093.2
404	3910.04	5768.39	16168.6	16713.4	31164.5	26511.8
405	3875	5843.51	16502.9	17302.3	30841.9	26628
406	3803.28	6143.05	16142.1	17850.5	31382.8	26437.6
407	3619.32	6470.41	16887.2	17834.9	32303.7	26910.9
408	3653.27	6602.5	17642.3	18002.6	32333.1	26775.8
409	3856.04	6503.25	18172.3	18367	32573.3	26893.7
410	3602.1	6454.69	17889.8	18340	33433.6	27516.7
411	3525.32	6497.66	18618.9	18642.6	34430	28173.6
412	3787.18	6281.93	19556.4	19407.4	34577.7	28669
413	3923.73	6189.7	19425.7	20095.4	34800.5	29342.3
414	3939.67	6330.62	19102.5	20359.3	35629.9	29012.8
415	3924.93	6149.79	19113.3	20774.8	36241.1	29468.3
416	4118.82	5868.36	19180.9	21546.3	35920.7	29999.9
417	4189.78	5896.8	19941.2	22198.6	35794.6	30361.1
418	4103.47	6003.51	20628.7	22980.2	37029.7	31200.5
419	4025.11	5941.13	20187.5	23995.3	37851.2	31439.4
420	3936.27	5498.14	20136.6	24735.2	38738.6	31555.9
421	3991.25	5181	21201.8	25277.1	39297.6	32084.8
422	4164.24	5301.9	21839.7	25867.3	40638.9	32299.3
423	4367.51	5498.39	22063.2	26144.7	41764.8	33229.5
424	4067.46	5316.68	21650.4	26349.7	41556.7	33522.9
425	3885.12	5122.28	22558.5	26827.8	40792.1	34033.6
426	3822.6	4922.81	23319.8	27207.5	40341.8	34495.1
427	3483.34	5164.84	23496.4	28076.1	40172.2	34593.9
428	3427.15	4930.97	23719.3	28777.2	40547.3	34978.1
429	3611.05	5022.88	24063.1	29509.5	41150.6	36157.3
430	3755.39	5019.98	24262.1	30496.8	42298.1	36186.8
431	3632.68	4942.71	24448.7	31011.3	43646.3	36734.5
432	3982.01	4711.53	24498.7	31606.7	45042.5	37633.5
433	4413.98	4899.87	25271.5	31638.3	46254.3	38326.7
434	3857.53	5062.54	25646.9	31686.7	46171.4	39210.6
435	3545.25	5174.13	25730.8	32050.5	45518	39727.7
436	3680.57	5167.62	25533.7	32268.1	46110.4	39840.2
437	3688.03	5166.48	25223.2	32661.1	46271	40364.7
438	4073.34	5035.47	24819.4	33332.5	48117.6	41007.1
439	4190.53	4947.11	25172.6	34396.4	50131.3	42110.5
440	4335.62	4534.93	25496.9	35189.8	51007.9	43107.4
441	4542.26	4253.19	25594.5	35705.5	52041.8	42695.9
442	4742.31	4338.3	25828.1	35883.8	52866.4	43519.5
443	4863.02	4648.69	26221.8	36211.7	53268.9	44093.6
444	4679.76	4644.32	26394.4	35831.9	53881.5	43915.6
445	4487.71	4674.61	26407.2	36082.1	54932.6	45028.2
446	4512.04	4750.11	26145	36324.7	56283.7	45560.8
447	4283.37	5023.43	25926.7	36056.6	57121.9	46086.6
448	4353.52	5060.14	25437.8	35996.8	57252.1	46995.6
449	4384.31	4930.02	25766.3	36412.3	57561.5	47798.2
450	4180.57	4950.51	25883.6	36891.3	57559.6	48864.6
451	4369.92	4806.04	26253.1	37487.1	57786.6	48182.1
452	4429.94	4747.98	26459.1	37347.6	57679.3	48169.2
453	4616.71	5165.6	25745.3	37908.6	57500.6	49214.7
454	4809.54	5543.95	24922.6	37687	59104.9	50146.8
455	5216.58	5631.48	24685.1	37003.3	59918.5	50177.4
456	5537.65	5196.19	24282.4	36504.9	60173	49706.7
457	5755.53	5269.69	24482	36780.3	60272.4	49917.7
458	5844	5475.57	24227.9	36454.1	60300.9	50865.6
459	6242.64	5380.69	24207.6	36190.3	60425.8	51554
460	6080.69	5526.1	24602.7	36445.3	62498.8	52104.6
461	6036.01	5830.1	24388.9	36899.5	62982.3	53254.6
462	6373.72	6012.98	24313.7	37192.7	63705.1	54671.8
463	6676.75	6129.95	24278.8	36993.7	63909.3	55756.2
464	6627.2	6023.74	24025.3	36480	64812.6	56068.7
465	6721.33	5531.34	24140.7	36515.6	65004.3	55082.7
466	6886.16	5705.74	24349.5	36460.2	65376.9	54683.5
467	6776.51	5942.53	24058.6	35526.9	66122	54585.3
468	6665.41	6098.79	23418.9	34900.2	66342.6	55123.5
469	6202.72	6279.02	23075.9	34686.8	65907.1	56565.2
470	6323.6	6565.85	22657.1	34256.5	64722.9	57360.8
471	6278.59	6703.09	22002.6	34184.4	64011.2	57883.6
472	6092.93	6563.92	21311.5	34769.4	64871.6	58326.3
473	6524.81	6406.72	22113.6	35412.3	65679.9	58687.5
474	7049.36	6212.13	22090.6	35210.9	65371.4	58849.9
475	7314.2	5899.07	21728.2	35016.8	65565.4	59066
476	6897.32	5788.59	21872.9	34362.7	65713.3	59122.9
477	6692.67	5710.15	21771.2	34154.4	66052.4	59633.5
478	6463.81	5893.79	21345.5	34194.3	65740.4	60024.6
479	6442.92	6008.56	21757.1	33990.1	65605	61048.6
480	6249.05	6367.11	22176.3	33225	65846.7	62120
481	6399.36	6406.58	21636.1	32505.8	65777.9	62138.8
482	6513.15	6502.57	21061.4	32450	66302.2	62356.8
483	6797.53	6226.68	21281.6	32932.3	66577.5	62630.3
484	6965.34	6115.88	21059	32557.8	65779.2	63185.1
485	7389.39	6215.85	21218.3	32080.5	64532.9	63324.9
486	7807.7	6071.41	21501	31957.4	66242.8	63095.4
487	8050.97	5842.27	21403.8	32210.7	67380.7	62655.7
488	8005.16	6024.28	21269.1	31935.2	67454.5	62824
489	7797.81	6321.46	21682.9	31822.9	66300.7	63784.6
490	7759.88	6040.22	21974	31241	66556.1	64478.9
491	7765.85	6060.08	21864.3	31234.1	65436.1	63858.8
492	7563.29	6222.82	21238	31479.4	65188.7	63313
493	7144.16	6412.15	21231.1	31235	65662.1	63056.4
494	6954.37	6399.73	21092.5	30898.5	66213.8	62797.2
495	6781.46	6436.55	21318	30247.4	66404.4	61810
496	6606.41	6390.28	21579.1	29875.1	66132.3	61183.2
497	6035.09	6188.71	21175.6	29433.9	66682.4	61634.2
498	5590.03	5998.46	21310.3	29292.7	66764.4	62467.1
499	5265.89	5614.1	21323.8	29518.2	65388.1	61682.6
500	5275.86	5499.02	21462.4	29995	66275.2	61081.6
501	5352.91	5606.74	21176.5	30011.3	66296.4	62991.3
502	5439.05	5528.12	20739.1	29227.8	65993.3	64210.2
503	5482.39	5294.22	21072	28627.5	65322.3	64805.3
504	5405.26	5116.4	21075.2	28454.1	65046.2	64213.1
505	5341.17	5199.69	21054.6	27952.7	64886.3	63424.5
506	5256.64	5273.72	20673.4	27568.5	64372.2	62970.6
507	5145.52	5386.36	20759.7	27417.7	62768.4	62477
508	5142.55	5253.76	20476.1	26988.1	63348.3	62367.4
509	5242.11	5242.21	20173.2	26763.6	63288.6	61969.9
510	5213.86	5301.11	19916	25898.2	62948.3	61855.3
511	5363.21	5350.16	19771.3	25617.1	61789.1	60984.4
512	5377.46	5087.16	19819.8	25631.9	61546	60840.4
513	5540.33	4906.16	19989.8	25654.7	61220.2	61669.5
514	5580.37	5062.16	20107.6	25257.9	60454.2	61408.8
515	5421.19	4868.24	20217.5	24660.6	59282.6	60525.5
516	5171.34	4664.49	19966.4	24456.4	58676.2	59576.2
517	4958.33	4742.07	19836	24877.2	57740.6	58530.3
518	5145.13	5026.64	19328.9	24886.5	56952.9	58175.2
519	5422.97	5050.94	19915.4	24598	56431.4	57248.9
520	5575.24	5049.12	20453.7	24796.6	56369.3	56990.7
521	5362.43	5073.22	19975.2	24886.3	56309	56880.6
522	5592.54	5037.35	19602.7	24782.2	55990.6	57181.2
523	5423.47	5235.52	19224.3	24597.5	55519.6	57420.8
524	5558.66	5129.54	18902.5	24014.5	55514.5	57564.1
525	5817.53	4741.42	18981	23292.5	55057.2	57399.6
526	5664.88	4324.61	18709.8	22981.8	54968.1	56898.8
527	5763.61	4241.67	18637.6	22954.4	54413.5	56166.1
528	5919.27	4080.3	18155.5	23011	54417.1	55140.4
529	5871.29	4033.88	17948.5	23338.1	54325.5	55084.1
530	5827.02	4066.53	17583.3	23019	54090.7	55410
531	5776.23	4118.39	17426.9	23035.2	53296.9	54283.9
532	5789.85	4353.83	17224.9	23098.3	53632.3	53923.1
533	5643.79	4321.89	17313.5	23359.1	54302.5	53568
534	5346.85	4260.41	17340.8	23448	53410.8	52971.9
535	5147.44	4006.8	17081.1	23528.4	51791.1	51890.4
536	5013.87	4106.01	16724.7	23194.6	50791.2	51170.6
537	4674.51	4337.01	16599.7	22462.6	49718.5	50763.7
538	4886.95	4467.53	15874.3	22255.2	49784.9	49998.2
539	5076.92	4288.85	15652.6	22279.5	48661.3	50509.8
540	5330.71	4301.97	16006.1	21863	49295.6	50757.7
541	5325.89	4225.57	15617.2	22103.4	49513.9	50794.7
542	4967.03	4226.82	15218.4	22081.1	49041	50381.4
543	4736.83	4619.1	15190.1	21469	48415.1	49910.4
544	5049.36	4916.97	15328	21302.6	48246.3	48792.7
545	5424.39	5019.48	14955.4	21361.8	47712.2	47890.5
546	5407.9	4926.22	14551.1	21318.2	46692.6	47539.1
547	5433.1	4803.73	14688	20814.8	46361.9	47132.7
548	5291.46	4776.66	14813	20495.6	46565.1	47024.8
549	5271.59	4572.96	14787.3	20204.8	46564.3	46894.2
550	5274.38	4709.72	14917.1	20250.8	45693.8	46762
551	5433.14	4743.93	14649.1	20441.8	44894.3	46061.9
552	5602.48	4714.54	14607.2	20506.7	44453.4	45413.5
553	5735.65	4863.97	14700.1	20036	43682.3	45116.6
554	5996.67	4710.61	14451.2	19768.1	43812.1	44851.5
555	6581.76	4493.94	14704.8	20097.3	43692.4	44664.4
556	6738.61	4602.9	14757.1	20149.6	44297.5	44526.4
557	6675.86	4864.03	14476.1	19901	45468.2	44472.5
558	6576.44	4903.04	14152.3	19876.9	44773.2	44894.2
559	6586.97	4850.01	14231.5	19914.4	43714.7	45277.3
560	6917.56	4678.33	14205.5	20262.2	42773.2	45058.1
561	7281.9	4713.61	14123.9	20244.6	42257.9	45109.5
562	7652.02	4652.08	14001.9	19580.4	42404.1	44554.5
563	7715.71	4665.95	14321.4	19731.8	42344	43274.8
564	7717.05	4760.85	14600.9	20273.6	42960.7	42718.1
565	8084.55	5423.88	14889.2	21037.5	43559.3	42536.2
566	7784.27	5712.06	15186.3	21082	43367.8	43481
567	7785.76	5739.23	15146	20600.7	43081.9	43702.5
568	7940.88	5896.84	15439.8	20776.4	42862.5	43292.7
569	7931.32	5878.35	15661.4	20713.1	42363.3	42654.4
570	7862.4	5832.95	15655.1	20966.2	42076	41962.6
571	7701.69	5782.22	15235.9	21258	42106.4	41956.7
572	7414.62	5650.09	15155.5	21270.5	42508.2	42731
573	7477.26	5555.24	15534	21126.5	42649.9	42677.2
574	7563.71	5824.82	15661	20940.4	42780.1	42129.9
575	7490.5	5621.83	15509.3	19960.5	42513.2	41922.9
576	7531.13	5427.68	15337.3	19528	41097.8	41997.5
577	7397.16	5743.82	15165	19707	40997.3	42033.1
578	7004.09	5855.19	14923	20309.7	41500.1	41987
579	6975.01	5869.68	14171.1	20229.1	41417.2	41210.2
580	7161.68	5443.84	13618.8	20224.1	41728.1	40287.3
581	7280.14	5572.93	13724.7	20263.9	41962.9	40400.1
582	7322.93	5548.96	13957.2	20757.2	42449.3	40194.4
583	7044.35	5689.97	14302.1	20838.1	42914	41068
584	6764	5975.86	14634.7	20126.9	42636.3	41053.7
585	6496.06	5831.5	14512	19900.6	42261.4	41062.7
586	6442.95	5259.3	14217.5	19887.5	42503.4	40074.3
587	6779.37	5033.48	14578.8	20049.5	42439.9	39169.3
588	6849.18	4742.93	14652.6	20248.5	43107.7	38890.7
589	6563.53	4881.99	14462.7	20651.1	43415.3	38638.5
590	6520.19	4986.53	14357.9	20271.2	43471.1	38608.2
591	6402.99	5048.46	14008	19529.8	43061.8	39313.4
592	6093.01	5102.89	13507.3	19139.8	42689.7	40028.1
593	5681.72	5087.71	13781.8	19182.7	42312.7	40563.9
594	5685.39	4970.64	13930.6	19358.3	42287	40290.4
595	6238.69	4920.11	14099.8	19900.7	42702.1	39246.5
596	6397.21	4705.32	14064.5	19632.3	43134.8	38508.6
597	6164.53	4805.66	14184.7	18776	42930.5	38404.3
598	6395.03	5153.96	14269.1	18725	41472.5	38756.9
599	6459.47	5042.26	14034.9	18832.5	40440.4	38689.9
600	6399.57	5136.45	13573.2	18982.1	40923.7	38390.1
601	6456.72	5395.08	13402.6	19578.9	41189.3	38798.5
602	6017.83	5435	13350.8	19616.3	41536.3	39604.8
603	5860.27	5259.64	13769.4	19187.6	42654.4	41118.5
604	5988.7	5060.41	13901.3	18520.1	42554.5	41498.3
605	6404.28	4892.73	14049.7	18038.2	42528.3	40910.3
606	6377.58	5059.66	13860.8	17817.7	42790.4	39629.6
607	6178.97	5119.22	13683.2	17923.7	42861.3	39385.3
608	6135.39	5001.89	13651	18418.4	41970	39409
609	6255.54	4908.83	13154.3	18882.6	41539.9	38390
610	6336.59	4955.9	12748.1	18471	41205.6	38680.9
611	6444.32	4813.08	13009.4	18471.9	41176.4	39073.4
612	6521.74	4809.26	13281.8	18781.2	41699.7	38630.4
613	6761.73	5032.92	13658.7	18815	42523.4	38877.8
614	6951.4	5191.06	13870	18774.7	42814.4	39779.8
615	7067.82	5218.01	14202.8	18513.7	42818	40458.1
616	7097.68	5166.92	14043.5	18176.2	43288.4	40515.3
617	6869.26	5075.62	13817.2	17980.4	43021.9	40414
618	6974.22	5136.58	13670.3	17634.2	42259.1	39914
619	6819.58	5383.79	14012.6	17844.2	41317.4	40235.1
620	6974.8	5595.43	14251.2	17762.2	42633.8	40942.2
621	6983.69	5979.37	14351	17757.5	43321.2	41064.1
622	7071.38	5983.91	14306.3	17798.3	43554	40716.8
623	6911.64	6090.09	14570.7	17665.6	43983.1	40779.1
624	7415.87	6061.95	14739.7	17822.1	44374.3	41071
625	7654.83	5855.33	15068.2	18035.1	44147.9	40227.4
626	7296.84	5639.55	15254.4	18039.2	43683.3	39380.5
627	6753.82	5650.55	14960.6	18078.2	43018.3	39423.7
628	6869.68	5733.99	14694.6	18285.4	42629.2	39614.2
629	6705.65	5450.17	14803.5	17987.8	43829.2	39717.5
630	6459.75	5302.54	14653.2	17712.9	43630	40055.9
631	6389.31	5371.04	14358	18008.2	42752.3	40046
632	6894.54	5339.29	14182.3	18206	42810.5	40058.7
633	7215.5	5551.6	14082.8	18288.4	43208.5	39838.7
634	7236.13	5709.25	14175.2	18254	43409	39836.3
635	7177.45	5751.2	14595.2	17764.3	43088.4	40315.8
636	7417.9	5750.47	14690	17668.1	42933.2	40261.5
637	7428.28	5792.5	14660.6	18003.8	42920.4	40251.3
638	7618.29	6024.67	14490.9	18007.8	43238	40215.7
639	7851.48	5986.05	14455.9	18290.5	43526.1	40442.2
640	7757.9	5862.89	14531.2	18354.8	44047.2	40706.9
641	7523.63	6335.96	15231.4	18309.8	44278.2	40815.9
642	7607.78	6547.03	15606.2	18000.2	44155.2	40890.8
643	7826.19	6511.78	15635.5	17800.4	44973.1	41390.7
644	7976.48	6810.72	15511.1	17654.2	44898.7	41611.3
645	8397.02	6981.43	15750.2	17822.5	44636.9	41470.7
646	8336.11	7084.98	15721.2	17974.1	43612.8	41249.8
647	8010.7	7065.69	15781.5	17551.4	42629.8	40935.6
648	8426.64	6686.37	15464.1	17910.1	42983	40336.8
649	8572.98	6303.17	15624	18683.8	43126	40049.9
650	8289.66	6285.44	15645.3	19118.2	43237.1	39455.7
651	8282.93	6474.01	15783.7	18886.3	42631.1	38679
652	8351.71	6255.71	15958.9	19049.8	42614.1	37938.6
653	8371.15	6194.63	15860.8	18940	43226.8	37925.2
654	7720.66	5953.22	16135.7	19148.9	43177.2	38359.2
655	7777.25	6010.58	16289	19277.5	43025.4	38898.7
656	7446.6	6236.8	16571.6	19456.5	43285.1	39080.7
657	7219.27	6209.79	15959.8	18480.3	43923.4	39131.9
658	7046.99	6325.31	15695.7	17965	43680.4	39144.4
659	7025.09	6228.09	15743	18449.6	43491.4	39910.5
660	7156.22	6053.23	15793.7	18495	43900.3	40149.6
661	6958.1	5709.34	15258.4	18507.8	44616.3	41266.7
662	6783.13	5578.01	14924.9	18557.9	44207.9	41759.9
663	6736.16	5545.78	15288.5	19114	43261.1	41972
664	6702.09	5690.49	15599.6	19035	42628.8	41877.7
665	6726.66	5882.25	15640.9	19174.5	42643.5	41330.8
666	6333.4	5876.4	15528.4	19339.4	43623.2	40328.9
667	6288.09	5805.02	15491.6	19655.4	43521.2	40024.2
668	6356.22	5790.68	15362.8	19217.7	43667.4	40050
669	6198.28	5608.7	15107	19150.7	43420.2	39968.6
670	5925.85	5440.7	14467.5	18986	43732.4	39410.7
671	5695.46	5178.58	13601	18555.3	42888.9	39468.5
672	5775.26	5104.2	13580.7	17795.9	43101.3	40090.2
673	5622.98	5149.47	13576.4	17733.6	42940.6	40459.2
674	5863.65	5224.57	13051.1	17561.5	42884.2	40916.6
675	6049.14	4884.32	13186.9	17456	43043.8	40735.8
676	6188.78	4778.46	13261.2	17847.8	42854.9	39737.1
677	5887.11	4740.73	12610.9	17981.4	42533.5	39444.3
678	5749.13	4653.08	12084.4	17507	42060.8	39787.4
679	5804.33	4850.14	12617.1	17392.6	41333.5	39990.1
680	6460.38	5161.14	13143.9	17364.9	41484.9	39914.8
681	6725.31	5364.44	13369	17476.2	42111.1	39594.8
682	6675.47	5761.47	13087.7	17877.1	42320.9	39771.2
683	6630.43	5953	13292	17629.8	42780	40101.6
684	6760.61	5815.13	13581.6	17623.5	42553.5	40382.3
685	6831.06	5938.13	14201.2	17404	41967	39827.6
686	7230.37	6015.22	14631.9	17545.9	42260.8	38926.5
687	7489.32	5940.33	14425.1	17910.8	42381.6	37857.2
688	7932.18	6203.09	14246.6	18204.9	42029.2	37232.8
689	8190.54	6309.25	14205.7	18076.4	41270.9	37659.1
690	8381.97	6603.61	13928	18054.4	40733.2	38258.1
691	8373.54	6484.27	14189.3	18103.4	39834.7	38316
692	8724.85	6581.01	14145.9	18194.6	39744.7	37728
693	8976.59	6346.75	14188.8	18611.2	39933.6	37623.9
694	9223.06	6332.66	14485.8	18613.7	40656.5	37341.6
695	9250.34	6744.6	15281.2	18905.3	41466.5	37108.5
696	9303.65	7234.38	15701.6	19165.6	42056.1	37213.7
697	9172.64	7520.67	15512.4	18913	42701	37224.9
698	8995.76	7351.77	15506.3	19135.8	42326.4	36397.1
699	8681.81	7327.27	15372.3	19946.7	41520.5	36033.3
700	8946.33	7377.49	15272.4	20084.3	41795.2	36118.7
701	8877.99	7596.5	15475	19977.3	41903.1	36577.3
702	8464.09	7559.36	15698.7	19935.4	42199.2	37173.3
703	8115.69	7342.94	15232	19497.1	41629.3	37520.8
704	8224.76	7082.56	14778.2	19177.9	41927.7	37034
705	8212.7	6972.6	15349.5	19233.7	42638.5	37097.1
706	8145.27	7062.23	15626.6	19362.4	44060.1	36948.5
707	7744.29	7000.51	16362.2	19556.5	44155.6	36794.5
708	7670.02	7012.46	16814.2	19110.2	43522.5	36337.8
709	7380.02	6832.84	16363	19066.2	42569.5	35796.1
710	7212.64	7049.62	15958	18594	42988.5	35803.1
711	6975.25	6951.86	15543.5	19026.3	43749.2	35799.3
712	6682.48	6573.58	15002.4	19623.5	44353.1	36371.5
713	6393.78	6398.08	15052.3	20019	45294.3	37578.5
714	6351.57	6731.85	15038.5	20479.7	45283.9	37760.7
715	6688.58	6718.86	14639.4	20529.2	45202.5	37658.3
716	6395.53	6442.75	14101.3	19889.4	45039.8	37794.1
717	6334.19	6357.59	14239	19706.7	44900.2	37316.9
718	6548.5	6374.33	14175	19612	45295.3	37446.2
719	6451.69	6196.75	13778.7	19781.4	45503.6	37702
720	6397.46	6081.98	13381.4	19545.6	45962.7	37676.3
721	6345.51	6050.41	13661	19407.7	46203.6	38139.5
722	6381.24	6006.21	13688.1	19367.9	46483.1	38673.9
723	6640.33	5997.19	13788.8	19113.3	46583.8	37932.6
724	6739.26	5995.05	13816.5	18724.3	45979.3	37813.5
725	6564.16	5712.4	14173.4	19247.9	45057.4	38424.8
726	7024.36	5635.72	14403.9	19191.2	45368.9	38521.1
727	7135.25	5637.28	14228.6	18359.3	45397.9	38592.7
728	7289.42	5688.65	14428.6	18380.5	45261.3	39043.3
729	7749.44	5419.69	14471.8	17888.4	45433.8	38622.7
730	7757.68	5250.66	14539.5	17640.6	45390.3	38496.7
731	7834.12	5336.82	14228	17941.9	44675.6	38702.6
732	8197.22	5425.83	14046.9	18107.5	44950.2	38859.6
733	8146.61	5703.64	14320.1	18249.4	44873.8	38900.2
734	8461.66	6116.46	13929.1	18346.3	45064.8	38978.7
735	8750.66	6236.59	13897.7	18594.7	44971.1	39084.3
736	8537.53	6270.79	13918	18308.7	44519.4	39091.4
737	8261.42	6307.05	14411.1	18417.9	43858.4	38778.2
738	8168.44	6341.42	14743.9	18864.9	44459.9	38487.3
739	8267.06	6451.3	15397.8	19046.8	45586.9	38884.9
740	8113.99	6555.86	15519.5	19196.4	46213.6	38684.4
741	8243.23	6930.3	15637.9	19476.6	45856.2	38797.3
742	8553.91	6996.03	15927.4	19563.6	45345.5	38380.9
743	8789.08	6808.55	16187.1	19654.9	44750.2	38183
744	8815.32	6974.1	16236.6	19608.5	45217.3	38391
745	9413.35	7089.26	16760.3	20000.7	45485.1	39114.1
746	9038.03	6969.57	16928.1	20170.6	45436.7	39393.2
747	8983.1	6980.93	17118.5	20602.1	45270.4	38899.7
748	9137.82	6994.74	17649.6	20352	45792.3	38583.7
749	9007.26	7065.46	17915.8	20158.9	46247.7	38994.3
750	8862.17	7165.05	17972.8	20483.6	46238.6	39256.3
751	9301.22	7021.28	17350.5	20659.3	46242.5	38837.8
752	9165.27	7390	16461.1	20764.6	46606.2	38745.9
753	9115.72	7446.9	16823.9	21227.8	46489.2	39322.7
754	9058.04	7499.07	17217.8	21198.1	46960	39776.1
755	9086.8	7791.93	17742.4	21630.3	46360.6	40224
756	8945.36	7741.24	17926.6	21706.2	46354.7	40365.5
757	8774.93	7728.49	17857.3	21559.1	46542.6	39515.8
758	8845.02	7750.9	17756.1	21620.8	46122.4	39527.4
759	8687.92	7633.91	17739.5	21522.4	46257	40254.8
760	8593.6	7687.27	17810.3	21215.3	46758.6	40715.8
761	8206.1	7464.66	18414.4	21710.1	47448.9	40550.5
762	8080.99	7631.18	18444.3	22055.9	48031.1	39776.5
763	8211.92	7746.18	18857.8	22718.7	48254.5	40012.7
764	8499.01	7450.5	19016.4	22995	48453.5	40262
765	8271.62	7319.52	18532.1	22817.8	48587	40676.8
766	8107.4	7061.7	17811	23014.1	48856.7	41250.5
767	8156.3	6820.9	17925.6	23447.6	48415.4	40797.7
768	8104.86	6579.03	18142.8	23731.2	48854.6	40942.6
769	8362.84	6535.64	17396	24040.1	48656.2	41491.3
770	8472.81	6684.94	17433.9	24361.8	48786.8	41158.4
771	8472.69	6797.32	17711.8	24474.8	48699.7	40325.3
772	8352.46	7000.82	17846	25064.4	49214.3	40167.4
773	7768.85	6821.24	17986.2	25128.3	49393.9	40602.8
774	7477.6	6672.18	17958.9	24700	49784.3	40495
775	7229.92	6292.55	17975.2	24016.7	49413.4	40903.1
776	7172.93	6077.45	17986.9	23711.9	49622.5	41119
777	7657.89	6502.89	17705.4	23853.2	49843.5	41296.4
778	7919.73	6401.65	17415.3	24297.1	50153.9	41790.5
779	7913.37	6410.08	17676.8	24246.2	50050.1	42063.6
780	8139.2	6665.92	18153.1	24464.2	50573.2	41907.5
781	8165.9	7031.75	18329.1	24854	51296.4	42216.1
782	8560.27	7047.98	18665.9	24834.6	51086.2	42278.3
783	8809.41	7233.95	18718	25059.7	51023.4	43102.8
784	8472.67	6990.21	18505.4	24399.2	51355.1	43432.5
785	8650.49	6725.55	19085.9	24424.1	50849.5	44287.4
786	8776.06	6788.05	19153.1	24438.5	51525.9	44596.1
787	8954	6967.75	18729	25138.6	51873.1	44186.1
788	8877.9	7392.86	18103.1	25221	52216.6	43935.2
789	8746.32	7513.85	18861.9	25165.6	52907.7	43764.9
790	9152.92	7571.86	19939.5	25291.5	51997	44284
791	9461.91	7734.25	20031.8	25750.6	50626.8	44638.7
792	9787.77	7565.04	19647.2	26082.3	50738.7	44802.1
793	10283.3	7561.76	19708.5	26295.3	50910.3	44217.1
794	10745.8	7850.89	20126	26296.3	51793.9	44473.9
795	11226.7	8465.29	20947.5	26415.5	51879	44787.1
796	11539.7	9041.64	21310	26747.9	53569.9	44968.4
797	12204.5	9491.42	20930.4	27414.7	54155.3	45600.7
798	12791.2	9867.61	20741	27772	53553.4	45940.5
799	12984.6	10289.1	21215.1	28310	53208.7	45813.2
800	13527.7	10794.6	21761.1	28478.5	53283.9	45428.5
801	14075.3	10994.9	21854.3	28675.1	53186.8	46198.2
802	14674.5	11262	22339.5	29276.9	53201.2	46053.7
803	15049.3	11213.2	23339.9	29258.7	53015.5	46049.6
804	15150.3	10911.9	24288.4	29211.4	54065.2	46942.1
805	15231.1	10909.2	24690	29545.1	55066.8	47442.3
806	15412.5	10867	24602.4	29782.2	57648.8	47085.3
807	15917.6	10732.3	24511.7	30098.4	59191.9	47228.7
808	15815.1	10377.6	24064.6	30418.4	59123.7	47030.2
809	15882.9	10448.3	24941.7	30657.6	59288.1	47655.2
810	15761.8	10452.3	25318.9	30930.3	59404	48076.7
811	15528.5	10620.9	25507	31482.1	59327.5	48457.7
812	15194.7	10831.5	25760.1	32046.4	60479.9	48969
813	14700	11221.5	25797.4	32770.6	61853.8	49200.8
814	13838.7	11024.3	25551.1	33524.3	62153.1	48969.8
815	12863.4	10455.7	26331.5	33849	62304.3	49665.7
816	12128.4	9791.46	26802.9	33852.6	63483.1	50578.5
817	12021.1	8854.66	27179.5	34396.6	64017.3	51122.5
818	11443.4	8386.86	27213	34078.5	65010.7	51385.5
819	10971.4	8493.23	26982.2	34363.6	65380.6	52434.5
820	10914.3	8432.27	26609.8	35255.8	66861	53435.7
821	10332	8117.23	26472.6	36077.9	67832.8	54365.7
822	10143.6	8011.35	26234.8	36430.4	69916.9	53764.2
823	10160.7	7859.3	25931.2	36227.1	70401.9	54748.8
824	9913.14	7735.92	25833.9	35338.1	71432.4	56024.9
825	9611.47	7841.66	25417.9	34489.1	72145.1	57024.2
826	9751.49	7333.03	24947.9	35072	73415.9	57445.2
827	9704.89	6939.2	25196.9	35888.1	75280.4	57643.6
828	9275.39	6697.72	24820.3	36060.1	77097	57700.8
829	8891.3	6416.59	24299.9	35801.1	78881	57914
830	8986	6422.12	23619	34862.9	80003.3	58650.1
831	8946.33	6531.85	23273.6	34474.8	80540.8	59308.2
832	8732.18	6664.2	23309	34345.2	79233.3	59450.2
833	8434.28	6685.8	23454.8	33677.3	77561.1	59979
834	8495.07	6861.62	23142.5	34052.5	75825.2	60821.7
835	8464.89	7132.1	22993.3	34005.4	73550	60502.1
836	8776.07	7063.22	22578.3	33413.2	72612.4	61167.3
837	9228.57	7132.5	22647.7	32836.6	71199.6	61125.7
838	9304.17	7157.45	22276.3	32219.2	70809.7	61489.2
839	9444.28	6865.37	22188.9	32318.4	69864	61518.3
840	9242.3	6593.68	21986.5	32859.4	69858.9	61120.3
841	9207.47	6598.07	22521.3	33720	68883.3	61336.9
842	9113.78	6878.2	22324.2	34659.2	68011.5	61292.5
843	9480.27	6785.41	22061.6	34439	66587.4	60374.9
844	9420.23	6720.48	22129	34466.8	66971.4	59816.7
845	9540.22	6574.18	21641.7	33968.1	67218	60674.4
846	9816.39	6400.71	21314.2	34279.4	67661.6	61154.1
847	10291.2	6503.98	21776.9	34461.9	67992.1	61259.7
848	11088.4	6735.8	22309.4	34243.2	69420.3	61277.1
849	11151.6	7071.05	22492.1	33953.5	70773.7	61511.5
850	11136.3	7002.98	22231.1	33053.4	69269.7	61619.6
851	11160.1	6802.15	22041.3	32805.3	67757.2	60513.4
852	11641.2	6794.52	21703.9	33034.9	68948.3	59740.7
853	11925.9	7023.91	21591.1	32778.7	69621.4	59737.3
854	11401.1	7170.27	21495.8	32218.9	68648.7	59600.5
855	10848.8	7134.63	21544.6	31472.9	67509.2	59438.4
856	11036.5	7088.03	21635.8	30857.3	68194.3	59632
857	10884.4	7121.53	22258.5	31270.9	68620.5	60851.6
858	10817.2	7082.54	22494.9	31476.2	67579.9	61018.8
859	10401.7	6815.27	21875.5	31710.4	66251.8	60848
860	9944.32	6712.75	21654.2	32350.7	66889.3	61444.1
861	9966.8	6900.9	21846.6	33168.8	67287	61603.1
862	10351.3	6720.49	21774.1	33142.3	68027	61076.3
863	10618.5	6581.1	21803.7	33015.4	68446.9	61154.6
864	10263	6652.75	21629.7	32544.1	67626.5	61998.4
865	9785.38	6845.73	21855.8	32541	66724.7	61983.6
866	9356.38	6887.56	21763.6	32157.5	66698.7	61433.2
867	9007.86	6654.07	22180.4	31208.5	66899	60253.3
868	9259.27	6542.91	22015.7	30243.4	67427	59107.8
869	9124.57	6343.2	22013.3	29591.4	67115.7	59616.4
870	8998.79	6020.11	21786	30087.1	68752.6	59666.6
871	8683.99	5687.28	21435.9	30115.4	70049.2	60964.8
872	8842.49	5660.97	20772.7	30396.9	68941.1	61401.3
873	8677.25	5741.23	20400.9	30586.8	67885	62197.3
874	8568.01	5933.67	20082.3	30135.5	67650.4	61871.2
875	8228.35	6072.98	19965.3	29447.5	67279.9	61308.5
876	7643.49	6001.15	20058	29408	66954.3	59932.9
877	7419.02	6090.69	20366	29154.7	65986.8	59762.8
878	7230.73	6235.5	20410	28974.7	66023	59367.9
879	6797.53	6026.73	20434	28853.7	65757.1	59410.3
880	6626.24	5774.9	20685.5	29023.6	65986.2	60052.6
881	6463.09	5706.63	20838.8	29481.1	66846.6	60840.6
882	6560.55	5827.14	21056.4	29519.4	66810	61463.8
883	6495.51	5760.84	20710.3	29273.3	66929.3	61450.3
884	6430.77	5582.89	20086.7	29529.7	65644.3	61065.8
885	6279.77	5462.96	20389.5	29264	63596.6	59453.7
886	6481.6	5470.59	21102.5	28792.8	63506.5	58687.9
887	6798.47	5620.34	21023.2	28249.5	62738.9	58444.6
888	7062.3	5747.41	20677.4	27952.3	62118.6	57584.4
889	6807.04	5824.09	20141.7	27593.1	62068.6	56713.1
890	6792.44	5883.27	19233.3	27117.4	62684.2	55967.2
891	6909.77	5810.98	20218.1	27619.4	63482.8	56282.8
892	7141.24	6014.53	20837.5	28346.8	62601.8	56545.2
893	7084.93	6151.24	21168.7	28437.9	61737.8	56731.9
894	7469.86	6136.7	21137.3	27770.6	61893.1	56346.3
895	7950.98	6057.31	20757.1	27213.9	61997.5	56205.4
896	8744.05	6063.25	20377.9	26900.8	61121.2	56235
897	9036.86	6373.85	20732.1	27179.5	60388.4	56298.5
898	9110.33	6479.62	20976	26756.6	60639.5	55755.7
899	9317.75	6367.42	21242	26971.8	60156.4	56258.9
900	9848.56	6426.06	21384.8	27328.2	61663.1	56511.8
901	9843.57	6603.05	21522.3	27507.3	62138.3	56565.5
902	9857.84	7214.85	21670	28110.2	62784.1	57213.2
903	10292.3	7707.38	21415.7	28267.8	63230.4	57234.9
904	10889.7	7815.2	21011.1	28404.7	63219.1	57134.6
905	11505	7704.63	20431.5	28497.7	62674.1	57019.5
906	12109.9	7636.56	20073.7	27810.5	62474.7	56487.9
907	12465.1	7514.04	20556.7	27252.2	61586.3	55814.4
908	12449.5	7464.92	21056.1	27290.7	61641.2	55719.5
909	12473	7639.36	21254.1	27318.8	60693.2	56096
910	12229.4	7875.95	20837	27620.6	60565.2	56153.9
911	12175.2	7558.32	21292.9	27871	60501.1	55713.9
912	12437.8	7418.41	21318.3	28051.4	61375.4	55392.5
913	12626.5	7619.58	21803.9	28065.2	62171.4	55323
914	12403.7	7795.44	22419.3	28052	61828.6	55674.6
915	12208.2	7983.79	22244.7	27825.4	61550.8	55751.6
916	12238	7732.63	22195.6	28014.4	62960.1	55682.2
917	11752.4	7348.2	22465.6	28794.1	63617.1	55794.4
918	10976.3	7503.17	22214.3	29137.3	64720.2	56054.9
919	10200.8	7570.78	21760.5	29410	65316.9	55599.9
920	9907.3	7236.19	21352.5	29515.6	66636	56606.1
921	9230.31	6949.23	21308.9	29363.8	67457	57977.7
922	8861.99	7051.97	21306.1	29875.5	67828.2	58500.4
923	8635.68	7252.57	21200.2	29683.5	67886	57252.2
924	8623.55	7148.03	21268.2	28911.4	68622.8	56578.7
925	8686.27	6731.04	21038.8	29424.8	69188.2	56717.6
926	8320.27	6772.85	20716.7	29584.5	68932.8	57157
927	8298.08	6766.5	20625.5	29142.3	68429.7	56685.2
928	8328.93	6634.83	20770.4	28758.6	69710	56466.8
929	8115.07	6691.86	20179.6	29047.2	70698.5	57304.1
930	8040.22	6587.65	19138.6	28899.9	70281.6	57588.2
931	8046.6	6734.15	19555.4	28269.9	69217.3	57790.5
932	7658.71	6538.28	19864.3	27684.2	70222.4	57767.3
933	7338.17	6757.29	20067.8	27560.4	70485.9	57684.2
934	7694.84	6788.12	20098.4	26905.8	70049.7	58770.7
935	7928.75	6363.23	19391	26727.8	68465.4	59278.6
936	8030.35	6248.4	18548.7	26936.2	67835.3	58746.1
937	8095.33	6394.49	19155.2	26998.4	66993.6	59320.3
938	7867.88	6436.23	19059.4	27242.5	66981.5	59990.3
939	8298.86	6462.08	19295.7	27324.2	66608.6	60287.9
940	8543.24	6262.15	19176.9	27414.8	66783.3	60096
941	8563.66	6145.13	19642.5	26551.6	67398.8	60303
942	9054.82	5825.2	19929.2	26351.9	67071.1	60400.2
943	9558.26	5784.39	19505.1	27147.4	66310.3	61173.4
944	9446.87	5927.24	18840	27648.3	66532.1	60989.5
945	9306.92	5782.25	18626.7	27607.7	66154.8	60495
946	9682.1	5888.6	18074.7	27121.5	66391.4	60953.7
947	9899.29	6177.86	18423.6	26493.2	66407.6	62476.5
948	9858.75	6469.94	18833.1	26498.5	65363.8	61270.3
949	9554.77	6330.97	18760.4	26874.6	63697.7	60866.3
950	9729.83	6171.43	18599.9	26461.2	64135	61156.5
951	10002.5	6248.7	18680.9	26250.5	64042.9	61760
952	9905.58	6130.8	18525.7	26560.8	64841.9	60515.7
953	9721.7	6134.2	18847.7	26901.8	64571.3	59728.9
954	9760.69	6156.61	19195.8	27106.6	63978.4	59671.7
955	9745.29	5995.41	19290.2	26561.4	63066	59298.1
956	9893.35	5993.6	19253.3	26408.5	64011.6	59518.8
957	10098.1	6167.58	19586.9	27245.6	65000.1	59364.3
958	10117.8	6198.24	20171.4	27458.2	64337.6	58105.8
959	10112.6	6454.59	20345	27894.3	63128	58051.7
960	9800.79	6569.34	20545.7	27926.3	63427.4	58750.3
961	9587.72	6707.22	20465.3	28256.1	63864.3	59502.6
962	9814.65	6917.13	20547.5	28915.2	64012.6	59847.1
963	9906.34	6768.81	20735.8	29077.1	63839.6	59861.3
964	10208.3	6667.1	20711.9	29125.2	65726	60149
965	10452.4	6543.89	21640.4	29073	67170.4	59864
966	10640.9	6532.03	21915.5	29226.1	66587.5	59810.1
967	10891.8	6455.75	21672.6	29453.6	65190.2	59545.2
968	10618.5	6095.49	21704	29704.7	65890	59151.8
969	10426.8	5879.82	21619.1	29542.5	66672	59146.9
970	10105.3	6189.19	21553.7	29631.2	66354.9	59037.6
971	10239.7	6458.53	21107.3	29247.6	66186.9	58787.6
972	10213.6	6336.6	20957.7	28970.2	65790.4	58633.8
973	9942.1	6105.08	20728.4	29189.1	64676.6	59336.7
974	10715.7	6186.58	20393.7	29604	66236.8	60237.7
975	11374.4	6249.65	20637.6	30173.1	67555.5	59777.4
976	11360.7	6211.36	20907.1	30119.9	67622.3	59425.3
977	11523	6274.39	20579.7	30162.5	68145.2	59397.3
978	11812.5	6166.83	20160.9	30406.1	68625.4	58798.5
979	12435.9	6204.24	19969.7	30060	68990.7	59184
980	13253.2	6506.16	19859.1	29846.1	70936.3	59589.1
981	13498.6	6896.58	20357.7	29976.7	71903.8	60821.1
982	13519.3	6552.31	20548.4	30050.2	73085.2	62168.7
983	13791.9	6563.82	20434.1	29597.8	72486.4	61887.1
984	13708.3	6469.68	19754.1	29250.6	73203.6	62617.6
985	13645.4	6513.55	19592.3	29314.9	72275.6	63057.8
986	13620.1	6533.32	19395.7	29106.8	72360.3	62741.7
987	13157.6	6608.26	19876.6	28983.7	72649	63053.1
988	12969	6550.66	20013.1	28947.4	72748.3	63312.8
989	12727.4	6429.46	20340.8	28812.9	72512.2	63269.4
990	12035.8	6255.23	20867.4	28658.3	71995.9	62673.1
991	11251.2	6354.64	20905.7	28279.9	71184.6	62896.9
992	10508.2	6289.16	20902.3	28848.1	71829.4	63533.6
993	9947.52	6374.5	21197.3	29571.4	72500	64200.2
994	9387.79	6332.02	21182.5	30180.5	72152.1	64598.7
995	8787.81	6256.65	20928.1	30246.2	71454.2	64852.5
996	8700.43	6246.69	20144	29412.3	71755.2	64388.5
997	8192.44	6351.15	19464	28805.9	71798.1	64127
998	7614.06	5988.02	19111.7	29386.7	71827.6	64108
999	7297.08	5647.69	18942	30655.4	72458.1	63836.6
1000	7503.07	5530.69	18352.8	30977.9	72715.7	64426.5
1001	7533.09	5675.76	18057.5	30700.5	72847.1	65791.3
1002	7246.68	5485.58	17461	31100.6	74063	66581.5
1003	6769.14	5366.83	17007.3	31485.6	74626.6	67153.6
1004	6805.82	5259.59	16458.5	31469.4	75819.6	67769.4
1005	6795.05	5061.76	16535.9	31076.6	76824.6	68096.6
1006	6839.93	4994.35	16641.7	30015.4	76246.2	68165.8
1007	6501.61	4719.69	15965	28446.6	76479.4	67948.4
1008	6409.02	4535.05	15276.8	28402.3	77646.9	67792.5
1009	6014.62	4566.99	14793.6	28290.3	78016.2	68089.8
1010	5899.26	4633.88	14311.2	27875	77977.3	68728.5
1011	6030.85	4626.43	14099.8	27373.2	77496.1	68731.6
1012	5765.83	4753.17	13781	26582.4	77156.1	68670.7
1013	5506.59	4693.23	13982.6	26220.3	77448.9	68522.1
1014	5671.12	4249.48	14119.7	26404.7	75804.9	68499.7
1015	5563.22	3981.42	14003	26103.5	72423.2	67736.7
1016	5643.62	4044.9	13960.7	25675.1	72237.7	67003
1017	5801.32	4129.84	13869.3	25260.3	70539.6	66994.4
1018	5556.75	4208.25	13819.2	24768.1	69823.8	65783.7
1019	5188.04	4139.38	14002.2	24865.1	69097.3	64828.9
1020	5433.99	4103.4	14151.3	25190.1	69501.1	64752
1021	5535.15	4311.18	14070.7	25658.6	69282.1	65167.8
1022	5314.36	4399.78	14074.9	25656.1	70220.5	65697.7
1023	5193.35	4515.1	13665.4	25329.7	71295.1	64742.1
1024	4832.95	4186.58	13478.9	25392.7	70953.6	63973.9
1025	4609.28	3888.09	13517.7	24773.7	70067.9	62587.3
1026	4870.67	3609.56	13427.3	24502.2	70782.7	62094.5
1027	4790.2	3482.12	13787.6	24384	69889.2	61478.6
1028	4757.84	3400.83	14042	24718	69418.3	61432.9
1029	4742.06	3548.14	14064.1	24164.2	69357.5	61593.8
1030	4767.23	3523.06	14356.2	24162.5	70087.5	62303
1031	4783.87	3724.09	14241.5	24448.2	70145.6	61966.3
1032	4942.96	3753.03	14167	24317.5	69286.3	62593.8
1033	4917.56	3903.35	13886.3	23876.1	68678.6	62653
1034	4713.75	3782.76	13499.1	23978.9	68721.5	61002.6
1035	4496.81	3470.5	13237.1	23571.8	68065.2	60778.7
1036	4929.83	3379.04	13583.8	23474.9	67850.2	60352
1037	4906.71	3556.08	13443.4	23154.6	67270.7	59452.9
1038	4771.71	3662.05	13382.2	23009.4	66912.9	59219.4
1039	4555.91	3679.08	13141.9	22845.1	66285.8	59186.4
1040	4467.43	3781.56	12829.3	23123.6	65923.8	59084.6
1041	4585.04	3550.2	13070.1	22892.6	64881.6	59166.4
1042	4658.16	3247.15	13147.3	22970.2	66538.4	60031.3
1043	4694.32	3262.56	13469.9	22697.3	67329.3	61202.9
1044	4640.55	3547.54	13591.4	22235.4	67148.6	61626.2
1045	4664.19	3734.13	14125.9	21704.5	66921.8	61900.7
1046	4904.35	3803.3	14436.1	22030.5	65713.5	61002.4
1047	5101.26	3644.54	15087.3	22297.7	64279.8	59781.6
1048	5214.48	3495.5	15208.1	21540.3	64441.5	59623.7
1049	5351.46	3652.94	15328.1	20989.1	64476.6	59376
1050	5300.17	3533.14	15488.4	20823	63566	58785.8
1051	5419.42	3743.49	15758.4	20412.9	62735.7	59324
1052	5408.43	3719.92	15743	20433.7	62130	59413.4
1053	5373.39	3578.15	15875.1	20628.1	60732.3	59485.2
1054	5031.84	3824.2	16167.6	21117.4	59860.1	59512
1055	5014.44	4090.44	15882.4	21561.7	59379.6	58888.6
1056	5245.66	4225.02	15879.9	22137.2	59886.4	58317.7
1057	5249.09	4140.47	15548.1	22138.5	59812.5	57867.5
1058	5042.55	3812.63	15294.4	21776.4	60364.2	57600.8
1059	5109.03	3774.29	15451.7	21818.7	60648.5	57449.5
1060	5262.93	3654.82	15263.4	22109.4	61542.4	56987.3
1061	5101.89	3656.09	15277.2	22373.9	61642.4	57381.5
1062	4989.1	3476.32	15235.3	21998.6	61940.3	57304
1063	5006.04	3328.58	15290.6	21791.3	62201.3	57655.3
1064	5084.15	3468.13	15315.7	21565.9	62248.3	56640.4
1065	5143.01	3736.51	15048.8	21428.6	61547	56571.5
1066	5117.64	3700.1	14770.4	21919.2	61704.9	57003.6
1067	5219.1	3605.03	14636.3	22069	61056.3	57508.5
1068	5015.4	3326.13	14569.6	22215	62086.8	57239.3
1069	4583.79	3356.23	14824.6	22695.1	61695.4	56616.3
1070	4339.5	3498.76	14435.4	23213.5	61411	56448
1071	3923.4	3486.63	14375.4	23024.3	60871.3	56541.1
1072	3584.76	3594.54	14558.7	22226.2	60701.6	56614.8
1073	3289.29	3538.44	15081.1	22099.7	60498.8	56362.9
1074	3214.34	3673.69	15197	21915.1	60598.2	55619.5
1075	3293.46	3548.47	14960	21725.9	60423.7	55954.4
1076	3249.75	3422.26	14818.8	21395.9	60577	56753.1
1077	3173.17	3223.18	14454.4	21369.5	60449.2	56802.3
1078	3132.14	2993.69	14092.3	21745.7	60089.9	56841.4
1079	3312.32	2986.19	13903.5	22263.7	60350.6	57055.3
1080	3092.79	2810.97	13820.9	22709.9	59331	56996
1081	3022.17	2604.66	13870.8	22591.2	57631.7	55973.2
1082	3105.25	2629.37	13858.7	22743.1	56809.8	55775.1
1083	2944.08	2685.33	14017.7	22634.1	55808.2	54512
1084	2760.04	2551.65	14028.3	22156	55500.6	54605.6
1085	2775.45	2443.6	13830.3	21874	54472.6	53965.2
1086	2459.02	2458.35	13325.2	22171.2	53929.8	54079.2
1087	2083.77	2351.97	13142.8	22251.8	53275.9	53459.2
1088	1977.42	2342.63	12788.5	22122	52684.1	52449.9
1089	1791.27	2384.27	12602	22153.8	52398	52218.6
1090	1767.61	2264.45	12914.5	21989.5	52370.4	52817.7
1091	1741.36	2286.36	12972	21773.7	52446	52757
1092	1688.09	2178.76	12935.7	21358.7	51314.5	51698.8
1093	1687.96	2084.38	12355.4	21143.9	49105.6	51303.7
1094	1538.43	1903.68	11779.1	20494.5	47989.2	50978.1
1095	1439.61	1911.67	11821.8	20168.4	46628.7	50916.6
1096	984.362	1796.62	12012.7	20239.6	47801.2	49834.5
1097	741.558	1704.87	12443	19924	48521	49692.7
1098	538.215	1436.1	12005.8	19544.8	48666.9	49707.2
1099	442.055	1479.42	11929.3	19944.7	48381.4	48987
1100	357.146	1611.62	11784	19971.7	48423.7	48742.2
1101	438.53	1499.31	11629.3	19890.8	48824	49490
1102	247.57	1417.05	11596.2	19738.7	47702.6	49534.2
1103	0	1386.49	11720.4	19518.3	46315.5	49095.2

## Sheet: Figure S2B
Figure S2B
Uncropped gel images
Sample ID guide:
in = input RNA
igg = IgG IP
ip = QK6 IP

## Sheet: Figure S2C
Figure S2C
Sample	target	density(a.u.)
input	gapdh	23880.8
input	gapdh	25465.6
igg	gapdh	5943.1
igg	gapdh	3765.35
igg	gapdh	6448.27
qk	gapdh	6075.9
qk	gapdh	7848.7
qk	gapdh	7772.17
input	mbp	23663.8
input	mbp	25687.6
igg	mbp	4042.69
igg	mbp	1935.65
igg	mbp	3029.13
qk	mbp	14054.8
qk	mbp	13405.8
qk	mbp	17122.5
input	slc1a2	21586.8
input	slc1a2	13455.1
igg	slc1a2	3847.45
igg	slc1a2	1943.23
igg	slc1a2	3309.03
qk	slc1a2	4221.93
qk	slc1a2	3756.45
qk	slc1a2	5142.25
input	slc1a3	24127.7
input	slc1a3	23881.3
igg	slc1a3	953.962
igg	slc1a3	802.548
igg	slc1a3	802.305
qk	slc1a3	2340.86
qk	slc1a3	1665.38
qk	slc1a3	1730.62
input	sparc	20411
input	sparc	20306.3
igg	sparc	924.042
igg	sparc	821.092
igg	sparc	1367.34
qk	sparc	5404.15
qk	sparc	6007.75
qk	sparc	3999.93
input	glul	21821.5
input	glul	22870
igg	glul	2510.55
igg	glul	1164.65
igg	glul	2060.3
qk	glul	5730.1
qk	glul	4663.37
qk	glul	4081.18

## Sheet: Figure S3
Figure S3
Uncropped western blots
Figure S3B
Figure S3C

[truncated: 1 more sheets: Figure S6]
